# Supplementary material for: De Novo Assembly, Gene Annotation and Marker Development Using Illumina Paired-End Transcriptome Sequences in Celery (Apium graveolens L.)
Source: PLoS One. 2013 Feb 28;8(2):e57686. doi: 10.1371/journal.pone.0057686 (PMC3585167; doi:10.1371/journal.pone.0057686)
Supplement: Table S1 — Primer pairs validated in this study. (XLS) [file pone.0057686.s001.xls]

## Sheet: Sheet1
Additional Table S1 Primer pairs validated in this study
Primer name	Forward primer(5' to 3')	Reverse primer(5' to 3')
QC1	ATTTCCATGGACGCTTCAAC	CAGCAGCAACCTTTTTGTCA
QC2	AAATTGGTTCGCTCAGCATC	CAGGCATTGAACCAACAGTG
QC3	AACGTGCTCTGGAGAAGGAA	GGCACAGACCCATTGGATAC
QC4	GGGTTGAATCGGAGCTACAG	ATTTTGCTTCCCCAACTCCT
QC5	CTTCAAGGTTCTGCACCTCC	AGAGTATGCGCAGGATTGCT
QC6	CATCACCTCGGGAACCTAGA	CATAGTTAGATCTCTCCCTCCCC
QC7	GGGTGGATGATCAGTTGGTT	TAGACAGTCGGATTCCCCAG
QC8	ATCGAGCACTTGCTCTTGGT	ATGGAGGATTGGAGAATGGA
QC9	CCGATAAAGACCTGTTACCCA	TCCAAAACAGTTAGGGCCAC
QC10	GTCGCTGGAAAACCTTATCG	GAAACAGAAAACAAAGCCGAA
QC11	CCTTTGGCCTCCCTGTCTTA	CCCACTGTCAAATCCTCACA
QC12	ATCCCACGTATCATCCCAGA	TGAAATTGATGATGTAAAGGCTG
QC13	ACGATTATACGTGGGCAAGC	TTTTCCTCTTATCTTCCTTGTTCA
QC14	CAGCAAAACTCCAAACCACA	TAGCGCGGTAAACTTTGTGA
QC15	TTTGCTCGGGATACCTGTTC	GTGTCCAAACCGATTTCACC
QC16	CAAAACCCCGAAAACAGGTA	TACAGAACACACCCAACGGA
QC17	CTTTGCAACCCCTTCTCTCA	TGTTTGTTAACACAAATGAATGGA
QC18	GAACCAAGATTTGTGCGGAT	GCCGAGAAGCAAAGAATCAC
QC19	CCTGCTCCATAACCACCACT	CTATGGAGGTGGTGCGAGTT
QC20	GAGAAGCTGAAGGTGATGGC	ACAGTGCCAAAACTGGGAAC
QC21	GACCTTCTCAGGCGATTCAC	AATCAAGAATGATGGGTGGG
QC22	TAAACCCGCGTAAACTGGTC	CACCACCCTCCACAAGTACA
QC23	ACTAGGCATATTGCCATCGG	CTTGTGAGTCTAGGGGAGCAG
QC24	TCACGCGGAAACATCTCATA	CTCCTGTTCTCCCACCTCTG
QC25	GGTGAATTGAAGCTGGTCGT	CCTGTTTGTGTCTGAGCAGC
QC26	GCATTGCGAAAGAGAGGAAC	CCGGGTGAGATATTAGGCAA
QC27	CTGATTCAACGGCCTACCAT	AGTGGATTCCGAGAGGGACT
QC28	CATTGCTGATCTGACCTCCA	TCGGAGCATCCCATGTTTAT
QC29	CTGGCACTTGTACGAAACCA	TATGGGCTGTTGATGACAGG
QC30	CCGGAAAACTACCCACTTCA	GAAAACCACCCATACATCCG
QC31	ATCAAAAACAGCCAACTGCC	GTCGTACAATCGACGCCTTT
QC32	AAGATGAATGGCTGCGACTT	CCGCATACCCGTAGGTCTTA
QC33	GCTAGGGCTTATGATGCTGC	TCGATGTTATTTGATGGCGA
QC34	CCTGGCACCAGATTACCAGT	GGATGGACAAATCCAGGCTA
QC35	CATCACAATCGCAACCAATC	GTTCGATGAGCAGCCGTTAT
QC36	ACTGAGGTTTCCACATTGCC	ACCTGAGGTCAGAGCTGCAT
QC37	CGCATCAAGCGGATACATAG	TATGCAGAGGAGAGCAGCAA
QC38	CGTGTACGTGGCTTTGAAGA	TATACCCGAACCCGAATCAA
QC39	CGGATTGGGATATGTAGGGA	GATTCAACGGAGATGCCAAT
QC40	CGGCGTAAATCGATACCCTA	TCAAACAATCAGAGACAGGGTG
QC41	TTGTTCCACCAGCCACAATA	TGTCCAGAAGATGGAGGAGG
QC42	ACTGCTCAGGCACAACGAT	ATTCCATTTGAACCGTAGCG
QC43	CACCAGCAAGAACCTGAACA	GACGCCGCATATATTCAACA
QC44	CCTTTGAACACGAACACCCT	TCCCTGTTAGCCTTGACCTG
QC45	TCAGCTCGCATGTTCATTTC	CGTTCGCACCCATTCTTATC
QC46	GGATCTCCAAGGAGTCGTGA	CGCGATGCATGGTAGACTAA
QC47	TTCCCGGAGCAACAATTTAG	TTCAGCCTGCACTTATGCAC
QC48	ACCACGATAATGCTCCTTGC	CGAGGATGAGCAAGATCACA
QC49	ATTTCCTCACCGCTTGACAT	CACCCACCTTCATTCTCTCA
QC51	ACGCTTGGTAGGTGGAAATG	GCAAGTGCATTATCAGCAGC
QC52	TCAAGGAAGGAAGCACTAGCA	TAAACCATCTTCTCCGGCAC
QC53	AACTGCTGCTTGCGGTCTAT	TTGCCGGATCAAGCAATAAT
QC54	CGCTAAGAACAAGGCAAACA	AGCATCATGAGCAACAGTGC
QC55	ATTGAATCTATGCATCCGCC	TAACTCATGCTGCTGTTGCC
QC56	TCTTGGTCCTCCGACAATTC	GTCTTTTACGGCCATGAGGA
QC57	CAAATCCGGGAGATAGAGCA	CAAATGGTGTGATGAGGACG
QC58	CAAATCCGGGAGATAGAGCA	CAAATGGTGTGATGAGGACG
QC59	TCAACACCATTAACCGACGA	TCACTGGAGCGTTGTTCTTG
QC60	ACGCCATGGCTTCTTGATAC	ACCACATCATCACCGACCTT
QC61	TACAGTGTCCGCTGAACAGG	ATACCTCTGGCGAATCATCG
QC62	GCCCAACTATCCTTCTGCTG	GCAAAATTACAGAGGGCCAA
QC63	TGAGCTGAGTGGAGTCATCG	CATGTCACCCACACTCCCTA
QC64	CCCTCATCACCAAACCCTAA	ATGAGGATGAGTGGAGTGGC
QC65	TTCAAGTTAACTCAGCCGCC	AGCCAGCTCCAACTCCTGTA
QC66	TGTGAAGCGGAGTGAGTTTG	ACTGCATATTCGTCGGAACC
QC67	GTCATCCACGATGTGACGAG	TCAGGGAAATGCATGATTGA
QC68	ATAGACCAAACCCTGCCTGA	GACATGCATTGATCACCAGC
QC69	TTACATCGTTGGTCTCGACG	CCTCCAGGGTCCAGAAGTTA
QC70	ATTAACAACCATGAAGCCGC	CACCTATCCCTGGCTGTGTT
QC71	TCAACAACTAGGCGCTACGA	ATCATGCCGATCATCTCCTC
QC72	ATCGCCATCTTCTGTATCCG	CCGACCGTCTTCTCAGAATC
QC73	CTAATGCTCCTCTTCCACCG	GATATTGTTGCTGCGGAGGT
QC74	GCTGGAGCTTTATCCGTCTG	TGGTGTGGAGCAGTAGCAAG
QC75	ACAACAGCAACAGCAGCAAC	GATGCATAGCACCGGAACTT
QC76	GGAATCCACCACGTCCTCTA	TAATATTTCGCCTGCCTTGC
QC77	GTGAAAGAGAAGCCGAGTGC	CAGCCATATTTACCTGGCGT
QC78	AACTCCATTTCGCAAAGCC	CTATTCTCGTTACGCCGCTC
QC79	GCAAGCCCAGCTAACACTTC	ATTCATCACCGATCCACTCC
QC80	GGTGAATTGAAGCTGGTCGT	CCTGTTTGTGTCTGAGCAGC
QC86	CCAATCTGGGACTGTGTAAGC	TTCCTGGAGGTGAAGGACTG
