# Supplementary material for: De Novo Assembly, Gene Annotation and Marker Development Using Illumina Paired-End Transcriptome Sequences in Celery (Apium graveolens L.)
Source: PLoS One. 2013 Feb 28;8(2):e57686. doi: 10.1371/journal.pone.0057686 (PMC3585167; doi:10.1371/journal.pone.0057686)
Supplement: Table S2 — Apium graveolens L. germplasms for polymorphism validation with EST-SSRs. (XLS) [file pone.0057686.s002.xls]

## Sheet: Sheet1
Additional Table S2 Apium graveolens L. germplasms for polymorphism validation with EST-SSRs
Code	Class	Species
11Q1	Local celery	Apium graveolens L.var.dulce
11Q3	Local celery	Apium graveolens L.var.dulce
11Q6	Local celery	Apium graveolens L.var.dulce
11Q8	Local celery	Apium graveolens L.var.dulce
11Q13	Local celery	Apium graveolens L.var.dulce
11Q15	Local celery	Apium graveolens L.var.dulce
11Q29	Local celery	Apium graveolens L.var.dulce
11Q37	Local celery	Apium graveolens L.var.dulce
11Q47	Local celery	Apium graveolens L.var.dulce
11Q53	Local celery	Apium graveolens L.var.dulce
11Q57	Local celery	Apium graveolens L.var.dulce
11Q58	Local celery	Apium graveolens L.var.dulce
11Q62	Celery	Apium graveolens L.var.dulce
11Q63	Celery	Apium graveolens L.var.dulce
11Q65	Celery	Apium graveolens L.var.dulce
11Q67	Celery	Apium graveolens L.var.dulce
11Q68	Celery	Apium graveolens L.var.dulce
11Q74	Celery	Apium graveolens L.var.dulce
11Q79	Celery	Apium graveolens L.var.dulce
11Q83	Celery	Apium graveolens L.var.dulce
11Q87	Celery	Apium graveolens L.var.dulce
11Q89	Celery	Apium graveolens L.var.dulce
11Q97	Celery	Apium graveolens L.var.dulce
11Q105	Celery	Apium graveolens L.var.dulce
11Q111	Celery	Apium graveolens L.var.dulce
11Q114	Celery	Apium graveolens L.var.dulce
11Q118	Celery	Apium graveolens L.var.dulce
11Q121	Celery	Apium graveolens L.var.dulce
11Q123	Celery	Apium graveolens L.var.dulce
11Q130	Wild	Apium chilanse
11Q163	Celeriac	Apium graveolens L. var. rapaceum
