# Supplementary material for: De Novo Assembly, Gene Annotation and Marker Development Using Illumina Paired-End Transcriptome Sequences in Celery (Apium graveolens L.)
Source: PLoS One. 2013 Feb 28;8(2):e57686. doi: 10.1371/journal.pone.0057686 (PMC3585167; doi:10.1371/journal.pone.0057686)
Supplement: Table S3 — Summary of ORF-containing unigenes. Unigene length and predicted position of ORFs were indicated for the whole unigene collection. (XLS) [file pone.0057686.s003.xls]

## Sheet: Sheet1
Additional Table S3 Summary of ORF-containing unigenes
Unigene name	ORF
	Start	End	Length(bp)	GC(%)
comp346_c0_seq1	5319	484	4836	43.84
comp392_c1_seq2	286	4296	4011	42.06
comp392_c1_seq1	421	4404	3984	42.14
comp1017_c0_seq1	3884	258	3627	44.94
comp319_c0_seq2	352	3582	3231	43.08
comp319_c0_seq1	352	3579	3228	43.43
comp392_c1_seq4	286	3441	3156	41.83
comp392_c1_seq3	421	3549	3129	41.93
comp161_c0_seq1	143	3214	3072	42.45
comp1437_c0_seq1	3301	233	3069	44.25
comp504_c0_seq1	186	3137	2952	44.17
comp3365_c0_seq1	66	3014	2949	45.91
comp2561_c0_seq1	3176	240	2937	44.71
comp4818_c0_seq1	3348	415	2934	38.99
comp3210_c0_seq1	265	3045	2781	50.45
comp1390_c0_seq1	2759	3	2757	41.97
comp872_c0_seq1	2743	2	2742	41.03
comp1633_c0_seq1	51	2765	2715	42.95
comp921_c0_seq1	3063	370	2694	44.02
comp287_c0_seq1	3011	336	2676	43.95
comp92_c0_seq1	2666	3	2664	43.09
comp1358_c0_seq1	2896	314	2583	42.39
comp4922_c0_seq1	51	2630	2580	42.64
comp478_c0_seq1	2771	201	2571	41.81
comp3785_c0_seq2	41	2611	2571	42.9
comp1661_c0_seq1	2554	2	2553	44.54
comp1569_c0_seq1	215	2764	2550	45.02
comp1569_c0_seq2	215	2755	2541	45.1
comp4158_c0_seq1	76	2616	2541	42.31
comp3785_c0_seq1	130	2667	2538	42.91
comp337_c0_seq1	150	2678	2529	44.6
comp5053_c0_seq1	2516	3	2514	43.44
comp478_c0_seq2	2711	201	2511	39.78
comp318_c0_seq1	2498	3	2496	45.27
comp1372_c0_seq1	171	2636	2466	43.15
comp5709_c0_seq1	102	2558	2457	45.46
comp1935_c0_seq1	2699	252	2448	42.24
comp1935_c0_seq2	2680	233	2448	42.24
comp1741_c0_seq1	2753	330	2424	44.22
comp660_c0_seq1	213	2618	2406	43.43
comp872_c0_seq2	2377	2	2376	40.91
comp1316_c0_seq1	2608	257	2352	42.98
comp2660_c0_seq1	66	2390	2325	44.73
comp2779_c0_seq1	2572	248	2325	42.41
comp3433_c0_seq1	2310	1	2310	42.68
comp2336_c0_seq1	2540	231	2310	46.58
comp59_c0_seq1	4964	2667	2298	42.78
comp295_c0_seq1	2562	268	2295	45.88
comp1665_c0_seq1	2787	493	2295	44.92
comp7393_c0_seq1	179	2473	2295	42.27
comp478_c0_seq3	2290	2	2289	43.21
comp944_c0_seq1	114	2402	2289	45.78
comp5572_c0_seq1	15	2270	2256	41.36
comp1194_c0_seq1	89	2338	2250	44.93
comp3629_c0_seq1	78	2324	2247	45.79
comp1046_c0_seq1	2244	1	2244	40.86
comp1427_c0_seq1	10	2247	2238	43.92
comp1136_c0_seq1	35	2269	2235	41.03
comp5537_c0_seq1	44	2278	2235	48.19
comp478_c0_seq4	2230	2	2229	40.96
comp1147_c0_seq1	2416	194	2223	46.6
comp2839_c0_seq1	191	2398	2208	43.25
comp74_c0_seq1	56	2260	2205	46.53
comp3510_c0_seq1	63	2261	2199	46.38
comp2839_c0_seq2	191	2389	2199	42.88
comp5090_c0_seq1	17	2203	2187	44.58
comp3510_c0_seq2	67	2247	2181	47.13
comp516_c0_seq1	69	2243	2175	44.18
comp1052_c0_seq1	2485	317	2169	43.29
comp1052_c0_seq2	2400	232	2169	43.29
comp1208_c0_seq1	49	2217	2169	42.88
comp390_c0_seq1	2397	232	2166	41
comp115_c0_seq1	2359	200	2160	45.42
comp115_c0_seq2	2347	200	2148	44.55
comp343_c0_seq1	88	2235	2148	44.83
comp607_c0_seq1	2501	354	2148	42.92
comp1026_c0_seq1	192	2318	2127	45.46
comp73_c0_seq1	469	2595	2127	46.92
comp820_c0_seq1	2406	292	2115	43.07
comp6496_c0_seq1	176	2290	2115	44.21
comp1462_c0_seq1	286	2394	2109	42.34
comp1462_c0_seq2	137	2245	2109	42.34
comp5818_c0_seq1	112	2220	2109	47.7
comp579_c0_seq1	2266	167	2100	43.67
comp1977_c0_seq1	2098	2	2097	42.25
comp2672_c0_seq2	191	2284	2094	41.88
comp349_c0_seq1	2623	536	2088	43.3
comp473_c0_seq1	2311	224	2088	46.36
comp822_c0_seq1	2403	325	2079	44.3
comp473_c0_seq2	2293	224	2070	45.99
comp5537_c0_seq2	44	2104	2061	46.92
comp5731_c0_seq1	2054	3	2052	44.88
comp911_c0_seq1	2291	243	2049	46.56
comp4607_c0_seq1	102	2150	2049	40.85
comp842_c0_seq1	2048	3	2046	44.23
comp3736_c0_seq1	12	2057	2046	43.01
comp3068_c0_seq1	2459	417	2043	44.69
comp1909_c0_seq1	2032	2	2031	42.79
comp4070_c0_seq1	504	2534	2031	42.93
comp9369_c0_seq1	2025	1	2025	40.84
comp6347_c0_seq1	2143	119	2025	41.83
comp3635_c0_seq1	20	2041	2022	42.28
comp4662_c0_seq1	13	2031	2019	41.8
comp1046_c0_seq2	2018	3	2016	41.02
comp3528_c0_seq1	2017	2	2016	43.55
comp1571_c0_seq1	2417	405	2013	42.42
comp1164_c0_seq1	218	2230	2013	43.07
comp2290_c0_seq1	2576	567	2010	41.69
comp1570_c0_seq1	2253	247	2007	43.75
comp1110_c0_seq1	2613	613	2001	44.03
comp1110_c0_seq2	2236	236	2001	44.03
comp536_c0_seq1	2312	312	2001	44.68
comp653_c0_seq1	2434	434	2001	48.13
comp340_c0_seq1	2278	281	1998	44.24
comp10978_c0_seq1	215	2209	1995	42.41
comp3008_c0_seq1	3	1997	1995	42.86
comp7166_c0_seq1	1989	1	1989	43.39
comp1359_c0_seq1	2334	358	1977	42.94
comp1911_c0_seq1	1979	3	1977	41.73
comp3969_c0_seq1	1977	1	1977	46.89
comp236_c0_seq1	2104	131	1974	41.64
comp361_c0_seq1	2255	282	1974	45.49
comp1422_c0_seq1	2224	254	1971	50.58
comp1400_c0_seq2	2302	335	1968	42.02
comp1925_c0_seq1	240	2207	1968	49.29
comp2210_c0_seq1	2380	413	1968	44.26
comp640_c0_seq1	496	2460	1965	43.05
comp1544_c0_seq1	2180	219	1962	43.43
comp1587_c0_seq1	2262	301	1962	45.51
comp7022_c0_seq1	147	2108	1962	43.27
comp2824_c0_seq1	2738	777	1962	43.48
comp2030_c0_seq1	2075	123	1953	44.09
comp1422_c0_seq2	2197	254	1944	50.77
comp897_c0_seq1	419	2359	1941	41.73
comp1248_c0_seq1	2199	262	1938	44.94
comp8539_c0_seq1	1940	3	1938	43.55
comp1360_c0_seq1	127	2055	1929	45.15
comp679_c0_seq1	2255	327	1929	44.48
comp3836_c0_seq1	1929	1	1929	41.47
comp5518_c0_seq1	1925	3	1923	44.25
comp5716_c0_seq1	88	2010	1923	41.45
comp2254_c0_seq1	1921	2	1920	43.33
comp313_c0_seq1	2259	343	1917	47.05
comp4234_c0_seq1	101	2014	1914	45.66
comp10312_c0_seq1	1906	2	1905	43.57
comp1245_c0_seq1	2213	312	1902	42.22
comp6591_c0_seq1	1903	2	1902	42.74
comp2317_c0_seq1	2386	485	1902	43.27
comp1902_c0_seq1	177	2075	1899	45.55
comp1902_c0_seq2	144	2042	1899	45.39
comp3496_c0_seq2	277	2175	1899	45.13
comp630_c0_seq1	104	1993	1890	42.65
comp2198_c0_seq1	2157	268	1890	44.66
comp5232_c0_seq1	1887	1	1887	41.87
comp1725_c0_seq1	2188	305	1884	43.84
comp542_c1_seq1	2265	382	1884	43.84
comp2440_c0_seq1	186	2069	1884	46.18
comp3709_c0_seq1	258	2135	1878	43.13
comp1697_c0_seq1	63	1937	1875	42.08
comp3272_c0_seq1	235	2109	1875	42.35
comp2009_c0_seq1	282	2153	1872	46.63
comp479_c0_seq1	202	2070	1869	44.62
comp467_c0_seq1	2187	322	1866	43.94
comp2355_c0_seq1	2327	462	1866	41.64
comp3155_c0_seq1	1867	2	1866	42.07
comp606_c0_seq1	25	1884	1860	45.81
comp1709_c0_seq2	352	2205	1854	43.58
comp7266_c0_seq1	142	1995	1854	43.04
comp3385_c0_seq1	49	1902	1854	43.69
comp1709_c0_seq1	359	2209	1851	43.92
comp1725_c0_seq2	1846	2	1845	43.79
comp1276_c0_seq1	385	2229	1845	43.14
comp1276_c0_seq2	385	2229	1845	43.31
comp907_c0_seq1	2014	173	1842	39.85
comp5080_c0_seq1	122	1963	1842	43.54
comp3709_c0_seq2	258	2099	1842	43.27
comp4470_c0_seq1	1997	162	1836	41.78
comp3990_c0_seq1	1981	146	1836	43.03
comp6410_c0_seq1	2087	255	1833	41.84
comp2362_c0_seq1	2218	386	1833	45.77
comp2362_c0_seq2	1960	128	1833	45.77
comp4555_c0_seq1	91	1917	1827	46.47
comp3485_c0_seq1	1849	23	1827	43.19
comp1725_c0_seq3	1825	2	1824	43.31
comp8226_c0_seq1	204	2027	1824	45.18
comp5351_c0_seq1	28	1845	1818	51.43
comp5351_c0_seq2	28	1845	1818	51.43
comp932_c0_seq1	2059	245	1815	42.48
comp224_c0_seq1	109	1923	1815	42.53
comp377_c0_seq1	63	1874	1812	43.27
comp1419_c0_seq1	1922	111	1812	41.5
comp3752_c0_seq1	2586	775	1812	45.25
comp3752_c0_seq2	2316	505	1812	45.14
comp1474_c0_seq1	46	1854	1809	46.82
comp1474_c0_seq2	46	1854	1809	46.82
comp1171_c0_seq1	2021	216	1806	41.25
comp1868_c0_seq1	238	2043	1806	47.67
comp485_c0_seq1	41	1843	1803	43.26
comp9367_c0_seq1	74	1876	1803	41.93
comp470_c0_seq1	2128	329	1800	42.83
comp7030_c0_seq1	1802	3	1800	41.61
comp260_c0_seq1	88	1884	1797	43.24
comp233_c0_seq1	59	1846	1788	46.31
comp9136_c0_seq1	40	1827	1788	41.5
comp2909_c0_seq1	1788	1	1788	44.35
comp605_c0_seq1	2070	286	1785	48.68
comp1581_c1_seq1	38	1822	1785	47.39
comp6294_c0_seq1	98	1882	1785	43.7
comp5043_c0_seq1	1779	1	1779	41.43
comp4355_c0_seq1	146	1921	1776	42.91
comp612_c0_seq1	2079	307	1773	46.14
comp1725_c0_seq4	1774	2	1773	43.15
comp230_c0_seq1	2154	382	1773	45.52
comp884_c0_seq1	112	1884	1773	44.22
comp884_c0_seq3	112	1884	1773	44.28
comp3645_c0_seq1	1954	182	1773	44.5
comp1379_c0_seq2	2120	354	1767	43.01
comp9261_c0_seq1	51	1817	1767	40.86
comp2264_c0_seq1	60	1826	1767	44.09
comp1344_c0_seq1	168	1931	1764	38.1
comp3487_c0_seq1	221	1984	1764	42.29
comp3618_c0_seq1	35	1798	1764	44.33
comp632_c0_seq1	2036	276	1761	45.03
comp923_c0_seq1	1761	1	1761	44.86
comp884_c0_seq2	86	1846	1761	43.44
comp884_c0_seq4	86	1846	1761	43.5
comp2892_c0_seq1	1761	1	1761	42.36
comp1774_c0_seq2	1131	2888	1758	39.14
comp2995_c0_seq1	185	1939	1755	40.51
comp1626_c0_seq1	62	1813	1752	43.44
comp2880_c0_seq1	91	1842	1752	44.92
comp946_c0_seq1	44	1789	1746	38.09
comp4092_c0_seq1	1933	188	1746	42.5
comp2676_c0_seq1	2432	687	1746	44.73
comp473_c0_seq3	1745	3	1743	45.73
comp4270_c0_seq1	2128	386	1743	43.83
comp2676_c0_seq2	2325	583	1743	44.64
comp478_c0_seq5	1940	201	1740	41.55
comp4767_c0_seq1	1981	242	1740	41.9
comp5867_c0_seq1	150	1886	1737	41.57
comp5867_c0_seq2	105	1841	1737	41.57
comp2292_c0_seq1	1737	1	1737	43.41
comp2580_c0_seq1	1911	175	1737	43.01
comp1614_c0_seq1	130	1863	1734	42.68
comp3969_c0_seq2	1734	1	1734	46.08
comp998_c0_seq1	101	1831	1731	43.27
comp2697_c0_seq1	185	1915	1731	46.85
comp4560_c0_seq1	97	1824	1728	41.72
comp2270_c0_seq1	29	1756	1728	43.17
comp563_c0_seq1	2016	292	1725	46.43
comp881_c0_seq1	2107	386	1722	41.06
comp2466_c0_seq1	1724	3	1722	44.43
comp1680_c0_seq1	53	1771	1719	41.24
comp3496_c0_seq1	277	1995	1719	44.85
comp2954_c0_seq1	1721	3	1719	43.75
comp988_c0_seq1	1718	3	1716	43.53
comp133_c0_seq1	108	1820	1713	49.74
comp295_c0_seq2	1712	3	1710	45.32
comp526_c0_seq1	1845	136	1710	42.63
comp974_c0_seq1	2020	311	1710	44.21
comp1539_c0_seq1	3	1709	1707	41.65
comp2213_c0_seq1	1942	236	1707	38.9
comp2522_c0_seq2	88	1791	1704	44.66
comp772_c0_seq1	57	1757	1701	45.09
comp1337_c0_seq1	466	2166	1701	44.21
comp1846_c0_seq1	1700	3	1698	42.4
comp1563_c0_seq1	2121	424	1698	42.82
comp16906_c0_seq1	1699	2	1698	42.46
comp1339_c0_seq1	99	1793	1695	43.83
comp252_c0_seq1	162	1853	1692	45.63
comp814_c0_seq1	1994	303	1692	46.39
comp5337_c0_seq1	278	1969	1692	42.67
comp814_c0_seq2	1991	303	1689	46.18
comp7642_c0_seq1	103	1791	1689	48.31
comp2800_c0_seq1	1911	223	1689	44.94
comp1483_c0_seq1	108	1793	1686	47.09
comp295_c0_seq3	1686	1	1686	45.97
comp552_c0_seq1	41	1726	1686	48.22
comp3012_c0_seq1	158	1843	1686	44.13
comp2929_c0_seq1	583	2268	1686	44.37
comp3973_c0_seq1	1680	1	1680	41.37
comp615_c0_seq1	90	1766	1677	44.42
comp1380_c0_seq1	1935	262	1674	44.21
comp201_c0_seq1	90	1763	1674	46.42
comp960_c0_seq1	2000	330	1671	47.64
comp269_c0_seq1	423	2093	1671	43.39
comp4097_c0_seq1	1672	2	1671	43.51
comp2045_c0_seq1	2008	341	1668	42.57
comp357_c0_seq1	169	1824	1656	46.68
comp4554_c0_seq1	70	1725	1656	45.05
comp6608_c0_seq1	125	1777	1653	45.37
comp2953_c0_seq1	105	1757	1653	43.56
comp156_c0_seq1	1651	2	1650	47.27
comp1417_c0_seq2	1954	305	1650	40.42
comp6792_c0_seq1	74	1723	1650	42.3
comp4391_c0_seq1	1739	90	1650	39.88
comp9551_c0_seq1	28	1668	1641	47.84
comp7092_c0_seq1	18	1658	1641	47.23
comp10788_c0_seq1	212	1852	1641	43.33
comp3582_c0_seq1	98	1738	1641	43.63
comp1151_c0_seq1	136	1773	1638	45.85
comp2953_c0_seq2	105	1742	1638	43.47
comp1150_c0_seq1	1930	296	1635	43.36
comp5127_c0_seq1	1635	1	1635	42.94
comp2155_c0_seq1	1944	310	1635	41.59
comp2283_c0_seq1	73	1707	1635	43.85
comp597_c0_seq1	1778	147	1632	45.71
comp1117_c0_seq1	1934	303	1632	42.77
comp5718_c0_seq1	151	1782	1632	41.67
comp1782_c0_seq1	1910	282	1629	47.39
comp1262_c0_seq1	1918	290	1629	44.26
comp738_c0_seq1	1130	2758	1629	44.08
comp3073_c0_seq1	402	2030	1629	41.5
comp3001_c0_seq1	1630	2	1629	47.76
comp742_c0_seq1	95	1717	1623	43.99
comp4012_c0_seq1	128	1750	1623	46.15
comp741_c0_seq1	1904	285	1620	41.54
comp215_c0_seq1	1769	150	1620	43.21
comp1674_c0_seq1	130	1749	1620	44.81
comp7138_c0_seq1	1694	75	1620	40.62
comp5897_c0_seq1	1887	268	1620	44.51
comp3530_c0_seq1	47	1666	1620	44.94
comp2686_c0_seq1	57	1676	1620	46.05
comp1933_c0_seq1	1619	3	1617	43.66
comp2241_c0_seq1	104	1720	1617	42.18
comp3986_c0_seq1	227	1843	1617	43.1
comp4304_c0_seq1	619	2232	1614	44.98
comp2027_c0_seq1	327	1940	1614	42.26
comp963_c0_seq1	1940	330	1611	42.95
comp5399_c0_seq1	1612	2	1611	41.34
comp3667_c0_seq1	1940	330	1611	42.02
comp3945_c0_seq1	1632	22	1611	42.46
comp270_c0_seq1	96	1703	1608	43.35
comp1237_c0_seq1	124	1731	1608	46.83
comp4978_c0_seq1	2003	396	1608	42.6
comp4978_c0_seq2	1905	298	1608	42.6
comp687_c0_seq1	186	1790	1605	43.93
comp50_c0_seq1	1809	205	1605	44.11
comp3177_c0_seq1	1605	1	1605	45.61
comp2496_c0_seq1	85	1689	1605	42.62
comp497_c0_seq1	87	1688	1602	44.07
comp397_c0_seq1	1603	2	1602	45.82
comp4740_c0_seq1	1604	3	1602	44.57
comp2554_c0_seq1	57	1658	1602	48.56
comp6508_c0_seq1	52	1650	1599	44.22
comp2195_c0_seq1	1912	314	1599	45.22
comp3116_c0_seq1	1599	1	1599	44.78
comp1021_c0_seq1	1788	193	1596	46.12
comp643_c0_seq1	1777	182	1596	44.42
comp1015_c0_seq1	1921	326	1596	47.06
comp1568_c0_seq1	1788	196	1593	43.44
comp4757_c0_seq1	1663	71	1593	45.76
comp3616_c0_seq1	138	1730	1593	42.88
comp2105_c0_seq1	42	1634	1593	46.08
comp3571_c0_seq1	9	1601	1593	44.38
comp520_c0_seq2	238	1827	1590	40.25
comp678_c0_seq1	1823	234	1590	43.9
comp592_c0_seq1	442	2028	1587	42.34
comp592_c0_seq2	442	2028	1587	42.34
comp592_c0_seq4	442	2028	1587	42.34
comp592_c0_seq6	442	2028	1587	42.34
comp592_c0_seq13	442	2028	1587	42.34
comp8813_c0_seq1	1585	2	1584	43.81
comp3170_c0_seq1	1584	1	1584	44.95
comp520_c0_seq1	238	1818	1581	40.16
comp1630_c0_seq1	84	1664	1581	43.14
comp7599_c0_seq1	155	1735	1581	42.88
comp4745_c0_seq1	1581	1	1581	46.68
comp2087_c0_seq1	1795	215	1581	44.21
comp1482_c0_seq1	1776	199	1578	44.11
comp464_c0_seq1	1935	358	1578	48.29
comp5584_c0_seq1	1767	190	1578	41.63
comp5397_c0_seq1	2053	476	1578	43.22
comp5397_c0_seq2	1706	129	1578	43.22
comp3049_c0_seq1	1579	2	1578	43.66
comp1648_c0_seq1	1577	3	1575	46.6
comp7203_c0_seq1	1892	318	1575	40.38
comp4888_c0_seq1	188	1762	1575	44.57
comp2522_c0_seq1	88	1662	1575	45.46
comp600_c0_seq1	144	1715	1572	45.04
comp1432_c0_seq1	1573	2	1572	45.1
comp303_c0_seq1	1771	200	1572	44.34
comp5600_c0_seq1	1871	303	1569	42.26
comp2007_c0_seq1	114	1682	1569	41.43
comp4906_c0_seq1	1865	300	1566	45.34
comp482_c0_seq1	135	1697	1563	41.97
comp273_c0_seq1	99	1661	1563	45.43
comp768_c0_seq1	1753	191	1563	44.02
comp919_c0_seq1	134	1696	1563	43.25
comp3394_c0_seq1	158	1720	1563	42.1
comp2810_c0_seq1	1563	1	1563	46.26
comp1802_c0_seq1	1561	2	1560	41.86
comp1287_c0_seq1	1956	397	1560	44.62
comp3039_c0_seq1	153	1712	1560	43.08
comp1309_c0_seq1	142	1698	1557	44.12
comp1851_c0_seq1	145	1701	1557	48.49
comp841_c0_seq1	1557	1	1557	45.92
comp1958_c0_seq1	1559	3	1557	42.13
comp1958_c0_seq2	1559	3	1557	41.62
comp7931_c0_seq1	74	1630	1557	43.29
comp5909_c0_seq1	1557	1	1557	45.22
comp3891_c0_seq1	52	1608	1557	49.45
comp3575_c0_seq1	1557	1	1557	40.01
comp1538_c0_seq1	1901	348	1554	43.63
comp3030_c0_seq1	65	1618	1554	43.69
comp2321_c0_seq1	47	1600	1554	43.76
comp12010_c0_seq1	485	2038	1554	45.88
comp454_c0_seq1	137	1687	1551	46.49
comp1379_c0_seq1	2205	655	1551	42.04
comp2632_c0_seq1	99	1649	1551	48.87
comp3873_c0_seq1	25	1575	1551	43.97
comp12579_c0_seq1	95	1645	1551	46.94
comp1304_c0_seq1	798	2345	1548	41.6
comp1304_c0_seq2	798	2345	1548	42.44
comp249_c0_seq1	60	1607	1548	43.8
comp3371_c0_seq1	23	1570	1548	43.99
comp14309_c0_seq1	13	1557	1545	41.88
comp14764_c0_seq1	1545	1	1545	46.86
comp4547_c0_seq1	1862	318	1545	43.04
comp3349_c0_seq1	71	1615	1545	42.14
comp4293_c0_seq1	1673	132	1542	43.84
comp962_c0_seq1	37	1575	1539	45.42
comp1175_c0_seq1	1539	1	1539	41.85
comp1896_c0_seq1	28	1566	1539	38.86
comp5341_c0_seq1	400	1938	1539	41.65
comp3217_c0_seq1	1794	256	1539	44.64
comp1078_c0_seq1	96	1631	1536	47.53
comp1495_c0_seq1	22	1557	1536	41.6
comp1544_c0_seq2	1581	46	1536	42.38
comp10128_c0_seq1	34	1569	1536	42.45
comp5431_c0_seq1	1610	75	1536	41.67
comp4431_c0_seq1	45	1580	1536	41.02
comp3992_c0_seq1	35	1567	1533	44.88
comp1952_c0_seq1	1747	218	1530	44.77
comp1011_c0_seq1	1532	3	1530	43.01
comp5518_c0_seq2	1532	3	1530	45.56
comp3023_c0_seq1	1787	258	1530	41.7
comp254_c0_seq1	1641	115	1527	43.81
comp2701_c0_seq1	87	1613	1527	45.06
comp1700_c0_seq1	1797	274	1524	42.91
comp1264_c0_seq1	297	1817	1521	45.56
comp226_c0_seq1	1900	380	1521	45.76
comp7525_c0_seq1	1539	19	1521	41.16
comp3356_c0_seq1	1847	327	1521	42.8
comp696_c0_seq1	256	1773	1518	42.03
comp868_c1_seq1	1609	92	1518	42.36
comp743_c0_seq1	169	1686	1518	45.92
comp1388_c0_seq1	1799	282	1518	46.77
comp128_c0_seq1	1663	146	1518	43.87
comp2577_c0_seq1	1519	2	1518	45.19
comp1906_c0_seq1	1515	1	1515	43.5
comp1056_c0_seq1	1724	210	1515	46.01
comp1056_c0_seq2	1724	210	1515	46.14
comp1150_c0_seq2	1642	128	1515	43.63
comp678_c0_seq2	1748	234	1515	43.89
comp6731_c0_seq1	40	1554	1515	41.91
comp2439_c0_seq1	41	1555	1515	46.07
comp7281_c0_seq1	1814	306	1509	44.33
comp5909_c0_seq2	1509	1	1509	45.39
comp2506_c0_seq1	1555	47	1509	46.45
comp984_c0_seq1	41	1546	1506	43.29
comp1045_c0_seq1	1831	326	1506	42.1
comp10473_c0_seq1	1508	3	1506	44.16
comp4252_c0_seq1	1674	169	1506	43.69
comp4087_c0_seq1	1673	168	1506	41.24
comp3342_c0_seq1	1991	486	1506	44.95
comp2002_c0_seq1	1506	1	1506	44.36
comp2605_c0_seq1	57	1562	1506	42.96
comp1441_c0_seq1	1521	19	1503	43.11
comp7256_c0_seq1	1549	47	1503	45.71
comp972_c0_seq1	1870	371	1500	43.13
comp499_c0_seq1	1933	434	1500	46.2
comp4393_c0_seq1	65	1564	1500	44
comp3860_c0_seq1	1501	2	1500	46
comp2617_c0_seq1	1625	126	1500	42.27
comp1949_c0_seq2	28	1524	1497	43.09
comp1056_c0_seq3	1706	210	1497	45.76
comp1056_c0_seq4	1706	210	1497	45.62
comp3120_c0_seq1	1757	261	1497	43.02
comp3111_c0_seq1	210	1706	1497	44.56
comp865_c0_seq1	97	1590	1494	39.69
comp1294_c0_seq1	238	1731	1494	43.37
comp1300_c0_seq1	85	1578	1494	43.11
comp160_c0_seq1	1741	248	1494	47.19
comp1705_c0_seq1	1896	403	1494	42.7
comp2873_c0_seq1	1521	28	1494	41.37
comp1256_c0_seq1	1934	444	1491	41.85
comp11265_c0_seq1	108	1598	1491	42.99
comp3384_c0_seq1	304	1794	1491	39.17
comp629_c0_seq1	82	1569	1488	48.25
comp1600_c0_seq1	95	1582	1488	44.62
comp11601_c0_seq1	224	1711	1488	41.87
comp2023_c0_seq1	57	1544	1488	44.02
comp2258_c0_seq1	1487	3	1485	49.9
comp4969_c0_seq1	1723	242	1482	45.07
comp1528_c0_seq1	1742	264	1479	46.11
comp695_c0_seq1	1942	464	1479	46.72
comp1604_c0_seq1	48	1526	1479	46.92
comp3933_c0_seq1	1480	2	1479	43.14
comp3970_c0_seq1	1732	254	1479	43.48
comp127_c0_seq1	83	1558	1476	47.49
comp898_c0_seq1	1678	203	1476	42.75
comp1822_c0_seq1	1476	1	1476	43.63
comp7603_c0_seq1	1477	2	1476	43.02
comp6566_c0_seq1	1810	338	1473	43.65
comp2325_c0_seq1	1474	2	1473	45.42
comp1725_c0_seq5	1470	1	1470	46.46
comp1905_c0_seq1	127	1596	1470	41.63
comp8259_c0_seq1	56	1525	1470	40.48
comp10203_c0_seq1	7	1476	1470	45.85
comp5384_c0_seq1	1472	3	1470	43.67
comp1438_c0_seq1	38	1504	1467	52.56
comp1266_c0_seq1	1469	3	1467	41.38
comp669_c0_seq1	1697	231	1467	46.69
comp2333_c0_seq1	1541	75	1467	35.86
comp2777_c0_seq1	1836	373	1464	41.19
comp2797_c0_seq1	1466	3	1464	41.87
comp1519_c0_seq1	83	1543	1461	39.77
comp1756_c0_seq1	1767	307	1461	46
comp7358_c0_seq1	1560	100	1461	45.11
comp5036_c0_seq1	168	1628	1461	44.42
comp2034_c0_seq1	52	1512	1461	44.08
comp3436_c0_seq1	1968	508	1461	43.74
comp234_c0_seq1	1778	321	1458	44.86
comp1664_c0_seq1	65	1522	1458	42.32
comp1101_c0_seq1	1690	233	1458	41.84
comp1101_c0_seq2	1690	233	1458	42.87
comp185_c0_seq1	102	1559	1458	48.15
comp8574_c0_seq1	1531	74	1458	41.56
comp5892_c0_seq1	51	1508	1458	43
comp5144_c0_seq1	1459	2	1458	45.2
comp2495_c0_seq1	96	1553	1458	43.83
comp30_c0_seq1	75	1529	1455	48.8
comp241_c0_seq1	33	1487	1455	47.56
comp7907_c0_seq1	331	1785	1455	43.92
comp7277_c0_seq1	56	1510	1455	43.57
comp2239_c0_seq1	1457	3	1455	46.32
comp190_c0_seq1	1453	2	1452	43.39
comp329_c0_seq1	40	1491	1452	40.08
comp2793_c0_seq1	159	1610	1452	47.25
comp1957_c0_seq1	1780	332	1449	45
comp1346_c0_seq1	142	1590	1449	43.82
comp4279_c0_seq1	1824	376	1449	44.44
comp2060_c0_seq1	1449	1	1449	45.76
comp2088_c0_seq1	1	1449	1449	41.82
comp3071_c0_seq1	1726	278	1449	44.65
comp1624_c0_seq1	1544	99	1446	42.88
comp1624_c0_seq2	1524	79	1446	42.67
comp1783_c0_seq1	157	1602	1446	46.54
comp850_c0_seq1	224	1669	1446	44.67
comp970_c0_seq1	315	1760	1446	48.34
comp1257_c0_seq1	14	1459	1446	47.3
comp14187_c0_seq1	31	1476	1446	45.3
comp2393_c0_seq1	103	1548	1446	51.45
comp2688_c0_seq1	1658	213	1446	44.54
comp2688_c0_seq2	1646	201	1446	44.54
comp2590_c0_seq1	132	1577	1446	43.36
comp94_c0_seq1	1702	260	1443	46.15
comp1030_c0_seq1	156	1598	1443	41.51
comp4486_c0_seq1	63	1505	1443	43.45
comp3486_c0_seq1	186	1628	1443	43.17
comp3730_c0_seq1	46	1488	1443	44.49
comp299_c0_seq1	1781	342	1440	46.67
comp1513_c0_seq1	1565	126	1440	44.58
comp1347_c0_seq2	1709	270	1440	46.39
comp751_c0_seq1	1599	163	1437	43.98
comp3059_c0_seq1	189	1625	1437	42.73
comp4021_c0_seq1	1517	84	1434	45.75
comp17592_c0_seq1	348	1781	1434	42.05
comp407_c0_seq1	1708	278	1431	43.33
comp407_c0_seq2	1639	209	1431	43.54
comp4412_c0_seq1	31	1461	1431	44.03
comp3700_c0_seq1	341	1771	1431	44.51
comp3700_c0_seq2	341	1771	1431	44.51
comp3014_c0_seq1	18	1448	1431	46.05
comp13445_c0_seq1	15	1445	1431	41.37
comp938_c0_seq1	92	1516	1425	45.75
comp15611_c0_seq1	1657	233	1425	44.35
comp8626_c0_seq1	1425	1	1425	43.65
comp6546_c0_seq1	168	1592	1425	49.26
comp6054_c0_seq1	333	1757	1425	43.58
comp4389_c0_seq1	115	1539	1425	44.98
comp626_c0_seq1	99	1520	1422	42.62
comp1347_c0_seq1	1691	270	1422	44.37
comp4596_c0_seq2	1422	1	1422	45.78
comp1571_c0_seq2	1419	1	1419	42.85
comp1725_c0_seq6	1419	1	1419	46.37
comp385_c0_seq1	1579	161	1419	43.27
comp970_c0_seq2	315	1733	1419	47.64
comp3174_c0_seq1	1572	154	1419	45.74
comp471_c0_seq1	85	1500	1416	44.49
comp9412_c0_seq1	57	1472	1416	40.4
comp4348_c0_seq1	1569	154	1416	42.73
comp3235_c0_seq1	1417	2	1416	41.95
comp3000_c0_seq1	1708	293	1416	41.95
comp1752_c0_seq1	1589	177	1413	41.54
comp604_c0_seq1	46	1458	1413	47.06
comp1425_c0_seq1	1670	258	1413	42.11
comp930_c0_seq1	1701	289	1413	44.09
comp642_c0_seq1	1413	1	1413	44.52
comp4288_c0_seq1	176	1588	1413	42.89
comp2564_c0_seq1	1415	3	1413	41.33
comp2040_c0_seq1	1648	239	1410	42.41
comp553_c0_seq1	1804	398	1407	44.63
comp14185_c0_seq1	1407	1	1407	40.8
comp8730_c0_seq1	1407	1	1407	42.5
comp6636_c0_seq1	1530	124	1407	44.28
comp976_c0_seq2	39	1442	1404	45.01
comp683_c0_seq1	125	1528	1404	45.16
comp5690_c0_seq1	1406	3	1404	41.67
comp5630_c0_seq1	1618	215	1404	41.88
comp3917_c0_seq1	61	1464	1404	44.16
comp1182_c0_seq1	23	1423	1401	38.69
comp1182_c0_seq2	23	1423	1401	38.62
comp8491_c0_seq1	1463	63	1401	43.47
comp4126_c0_seq1	29	1429	1401	40.54
comp2569_c0_seq1	1658	258	1401	42.47
comp3123_c0_seq1	31	1431	1401	47.82
comp7581_c0_seq1	1534	137	1398	41.7
comp7952_c0_seq1	89	1486	1398	40.77
comp11134_c0_seq2	39	1436	1398	40.49
comp5778_c0_seq1	1399	2	1398	45.06
comp3066_c0_seq1	59	1456	1398	46.85
comp3937_c0_seq1	249	1646	1398	43.35
comp2184_c0_seq1	1556	159	1398	44.49
comp13830_c0_seq1	5	1402	1398	45.64
comp1369_c0_seq1	17	1411	1395	46.31
comp1369_c0_seq2	17	1411	1395	45.88
comp1210_c0_seq1	73	1467	1395	49.75
comp5933_c1_seq1	1396	2	1395	41.72
comp301_c0_seq1	1392	1	1392	43.53
comp301_c0_seq2	1392	1	1392	44.11
comp389_c0_seq1	106	1497	1392	46.84
comp1511_c0_seq1	191	1582	1392	44.04
comp5894_c0_seq1	1394	3	1392	41.67
comp4597_c0_seq1	1773	382	1392	40.45
comp2967_c0_seq1	1393	2	1392	43.32
comp1351_c0_seq1	1389	1	1389	47.08
comp4588_c0_seq1	1589	201	1389	47.66
comp12228_c0_seq1	1389	1	1389	43.92
comp1890_c0_seq1	150	1535	1386	43.65
comp1673_c0_seq1	1550	165	1386	47.76
comp1153_c0_seq1	302	1687	1386	46.1
comp1153_c0_seq2	302	1687	1386	48.12
comp976_c0_seq1	68	1453	1386	45.82
comp105_c0_seq1	1622	237	1386	48.27
comp4866_c0_seq1	222	1607	1386	41.7
comp4422_c0_seq1	1388	3	1386	45.82
comp3253_c0_seq1	188	1573	1386	45.89
comp3339_c0_seq1	485	1870	1386	44.44
comp2144_c0_seq1	1629	244	1386	42.14
comp103_c0_seq1	240	1619	1380	44.28
comp1345_c0_seq1	16	1392	1377	46.48
comp10495_c0_seq1	259	1635	1377	43.06
comp4139_c0_seq1	1634	258	1377	40.89
comp1430_c0_seq1	1536	163	1374	42.65
comp10495_c0_seq2	79	1452	1374	43.81
comp4139_c0_seq2	1631	258	1374	40.9
comp4873_c0_seq1	1374	1	1374	42.43
comp3007_c0_seq1	60	1433	1374	40.9
comp445_c0_seq1	1371	1	1371	41.5
comp517_c0_seq1	160	1530	1371	43.33
comp539_c0_seq1	144	1514	1371	40.48
comp5201_c0_seq1	1432	62	1371	42.52
comp3823_c0_seq1	72	1442	1371	47.19
comp2397_c0_seq1	50	1420	1371	46.1
comp1726_c0_seq1	1526	159	1368	42.69
comp408_c0_seq1	1468	101	1368	46.64
comp7096_c0_seq1	94	1461	1368	39.18
comp6946_c0_seq1	1369	2	1368	43.42
comp4975_c0_seq1	17	1384	1368	46.13
comp2778_c0_seq1	821	2188	1368	45.32
comp3950_c0_seq1	66	1433	1368	43.06
comp3733_c0_seq1	81	1448	1368	44.52
comp1338_c0_seq1	1587	223	1365	45.49
comp10412_c0_seq1	20	1384	1365	45.49
comp13528_c0_seq1	1367	3	1365	41.83
comp1011_c0_seq2	1469	108	1362	42.73
comp1221_c0_seq1	1557	196	1362	41.78
comp4167_c0_seq1	1363	2	1362	42.88
comp2213_c0_seq2	1395	34	1362	37.89
comp2433_c0_seq1	1779	418	1362	42.95
comp1551_c0_seq1	68	1426	1359	43.34
comp1916_c0_seq1	64	1422	1359	41.65
comp6521_c0_seq1	1359	1	1359	46.28
comp3223_c0_seq1	1361	3	1359	44.59
comp2520_c0_seq1	71	1429	1359	42.46
comp3204_c0_seq1	1622	264	1359	40.91
comp940_c0_seq1	1409	54	1356	44.32
comp11452_c0_seq1	1356	1	1356	42.11
comp5801_c0_seq1	1357	2	1356	43.07
comp3782_c0_seq1	158	1513	1356	44.4
comp3782_c0_seq2	96	1451	1356	44.4
comp56_c0_seq1	1636	284	1353	46.71
comp1564_c0_seq1	64	1416	1353	49.74
comp1723_c0_seq1	1688	336	1353	41.98
comp55_c0_seq1	57	1409	1353	45.6
comp7007_c0_seq1	1353	1	1353	39.1
comp7791_c0_seq1	159	1511	1353	45.23
comp2518_c0_seq1	1400	48	1353	44.49
comp3204_c0_seq2	1477	125	1353	41.32
comp339_c0_seq1	1534	185	1350	45.41
comp1399_c0_seq1	24	1373	1350	43.33
comp566_c0_seq1	1723	374	1350	47.85
comp10344_c0_seq1	139	1488	1350	43.04
comp10893_c0_seq1	1351	2	1350	42.81
comp4723_c0_seq1	1350	1	1350	45.48
comp469_c0_seq1	1611	265	1347	44.25
comp7387_c0_seq1	27	1373	1347	45.06
comp7387_c0_seq2	27	1373	1347	45.06
comp5884_c0_seq1	1349	3	1347	39.94
comp2778_c0_seq2	821	2167	1347	45.06
comp3138_c0_seq1	1347	1	1347	44.17
comp2590_c0_seq2	132	1478	1347	41.5
comp938_c0_seq2	92	1435	1344	46.21
comp1723_c0_seq2	1636	293	1344	42.04
comp1768_c1_seq1	35	1378	1344	47.77
comp4713_c0_seq1	208	1551	1344	42.56
comp2598_c0_seq1	107	1450	1344	47.69
comp2672_c0_seq1	984	2327	1344	42.34
comp3029_c0_seq1	1344	1	1344	45.39
comp2862_c0_seq1	1641	298	1344	46.8
comp875_c0_seq1	95	1435	1341	46.83
comp84_c0_seq1	122	1462	1341	45.56
comp84_c0_seq2	82	1422	1341	45.71
comp1553_c0_seq2	72	1412	1341	41.98
comp1223_c0_seq1	1355	15	1341	46.98
comp1825_c0_seq1	1625	285	1341	43.62
comp439_c0_seq1	1642	302	1341	45.19
comp251_c0_seq1	122	1462	1341	47.13
comp9305_c0_seq1	1407	67	1341	45.41
comp9305_c0_seq2	1407	67	1341	45.41
comp6240_c0_seq1	67	1407	1341	45.34
comp22063_c0_seq1	1341	1	1341	43.92
comp4207_c0_seq1	1343	3	1341	42.43
comp2243_c0_seq1	4	1344	1341	43.1
comp2432_c0_seq1	106	1446	1341	42.28
comp12071_c0_seq1	1343	3	1341	43.55
comp1945_c0_seq1	1488	151	1338	52.09
comp895_c0_seq1	554	1891	1338	45.22
comp895_c0_seq2	554	1891	1338	45.22
comp651_c0_seq1	1645	308	1338	46.19
comp1141_c0_seq1	147	1484	1338	44.39
comp970_c0_seq3	315	1652	1338	47.91
comp9358_c0_seq1	94	1431	1338	39.39
comp8346_c0_seq1	1660	323	1338	43.27
comp5283_c0_seq1	1338	1	1338	41.7
comp19385_c0_seq1	1340	3	1338	43.5
comp2918_c0_seq1	1339	2	1338	45.52
comp3109_c0_seq1	373	1710	1338	43.87
comp2315_c0_seq1	1796	459	1338	43.27
comp13450_c0_seq1	232	1569	1338	41.78
comp1225_c0_seq1	90	1424	1335	46.97
comp9443_c0_seq1	1566	232	1335	43.82
comp10040_c0_seq1	1335	1	1335	42.92
comp11259_c0_seq1	121	1455	1335	43
comp5894_c0_seq2	1357	23	1335	41.87
comp3818_c0_seq1	137	1471	1335	43.9
comp3220_c0_seq1	8	1342	1335	45.54
comp13964_c0_seq1	1336	2	1335	45.17
comp3934_c0_seq1	2	1333	1332	45.2
comp3375_c0_seq1	1490	159	1332	43.92
comp2410_c0_seq1	16	1347	1332	43.77
comp1089_c1_seq1	150	1478	1329	45.67
comp1089_c1_seq2	61	1389	1329	44.92
comp818_c0_seq1	186	1514	1329	42.81
comp1682_c0_seq1	49	1377	1329	47.86
comp388_c0_seq1	80	1408	1329	44.62
comp409_c0_seq1	1	1329	1329	44.47
comp1126_c0_seq1	1568	240	1329	40.03
comp494_c0_seq1	1499	171	1329	43.72
comp15683_c0_seq1	146	1474	1329	44.47
comp7737_c0_seq1	1331	3	1329	45.52
comp2857_c0_seq1	44	1372	1329	43.64
comp1417_c0_seq4	1386	61	1326	39.97
comp1553_c0_seq1	72	1397	1326	42.46
comp927_c0_seq1	86	1411	1326	42.91
comp1168_c0_seq1	1573	248	1326	44.04
comp6576_c0_seq1	1326	1	1326	43.29
comp4207_c0_seq2	1328	3	1326	42.68
comp2968_c0_seq1	1530	205	1326	44.12
comp2321_c0_seq2	142	1467	1326	43.14
comp6403_c0_seq1	126	1448	1323	43.01
comp6403_c0_seq2	126	1448	1323	43.24
comp3391_c0_seq1	209	1531	1323	46.11
comp2371_c0_seq1	1607	285	1323	44.82
comp2218_c0_seq1	1430	108	1323	43.92
comp3165_c0_seq1	1554	232	1323	43.16
comp120_c0_seq1	69	1388	1320	48.18
comp248_c0_seq1	136	1455	1320	44.09
comp1218_c0_seq1	1662	343	1320	46.52
comp1218_c0_seq2	1568	249	1320	46.06
comp10831_c0_seq1	1355	36	1320	41.82
comp2964_c0_seq1	1320	1	1320	41.67
comp2682_c0_seq1	1320	1	1320	43.18
comp1391_c0_seq1	75	1391	1317	43.74
comp647_c0_seq1	157	1473	1317	45.94
comp4822_c0_seq1	1448	132	1317	46.17
comp3249_c0_seq1	75	1391	1317	48.37
comp16908_c0_seq1	1319	3	1317	44.19
comp417_c0_seq1	1472	159	1314	42.92
comp703_c0_seq1	14	1327	1314	41.55
comp1544_c0_seq3	1532	219	1314	43.68
comp1731_c0_seq1	41	1354	1314	46.04
comp406_c0_seq1	165	1478	1314	45.89
comp4982_c0_seq1	1578	265	1314	41.25
comp5166_c0_seq1	1626	313	1314	41.93
comp2252_c0_seq1	17	1330	1314	43.07
comp2252_c0_seq2	12	1325	1314	43.15
comp970_c0_seq4	315	1625	1311	47.14
comp3411_c0_seq1	1311	1	1311	46.3
comp629_c0_seq2	82	1389	1308	46.79
comp5290_c0_seq1	60	1367	1308	37.61
comp2991_c0_seq1	1433	126	1308	41.44
comp732_c0_seq1	177	1481	1305	44.6
comp732_c0_seq2	157	1461	1305	44.44
comp1351_c0_seq2	1305	1	1305	47.13
comp7913_c0_seq1	1568	264	1305	45.75
comp6815_c0_seq1	1305	1	1305	42.76
comp4600_c0_seq1	151	1455	1305	43.68
comp4518_c0_seq1	1711	407	1305	40.61
comp3181_c0_seq1	1306	2	1305	39.77
comp3971_c0_seq1	70	1374	1305	42.91
comp2144_c0_seq2	1548	244	1305	42.38
comp2616_c0_seq1	1627	323	1305	40.54
comp956_c0_seq1	49	1350	1302	43.55
comp1861_c0_seq1	109	1410	1302	45.78
comp1741_c0_seq2	1364	63	1302	45.08
comp6907_c0_seq1	1302	1	1302	44.47
comp2682_c0_seq2	1303	2	1302	42.32
comp1559_c1_seq1	41	1339	1299	46.88
comp1101_c0_seq3	1638	340	1299	41.49
comp1101_c0_seq4	1638	340	1299	42.19
comp1101_c0_seq5	1638	340	1299	43.34
comp1101_c0_seq6	1638	340	1299	42.65
comp7301_c0_seq1	30	1328	1299	41.49
comp4542_c0_seq1	1299	1	1299	42.34
comp4107_c0_seq1	116	1414	1299	43.65
comp4526_c0_seq1	1299	1	1299	42.49
comp3012_c0_seq2	222	1520	1299	43.26
comp2166_c0_seq1	1299	1	1299	44.03
comp3102_c0_seq1	228	1526	1299	44.57
comp2688_c0_seq3	1511	213	1299	46.11
comp2688_c0_seq4	1499	201	1299	46.11
comp1387_c0_seq1	249	1544	1296	44.21
comp1396_c0_seq1	1510	215	1296	43.36
comp1355_c0_seq1	1482	187	1296	45.45
comp1559_c1_seq2	41	1336	1296	49.15
comp1796_c0_seq1	1460	165	1296	44.06
comp1116_c0_seq1	214	1509	1296	44.91
comp6280_c0_seq1	1549	254	1296	42.75
comp4454_c0_seq1	7	1302	1296	43.98
comp136_c0_seq1	1664	372	1293	45.24
comp1302_c0_seq1	1567	275	1293	44.08
comp1302_c0_seq2	1538	246	1293	43.93
comp2445_c0_seq1	1526	234	1293	41.3
comp3050_c0_seq1	1584	292	1293	42.46
comp294_c0_seq1	29	1318	1290	47.05
comp827_c0_seq1	190	1479	1290	44.26
comp1805_c0_seq1	1481	192	1290	42.56
comp1805_c0_seq2	1459	170	1290	42.56
comp1555_c0_seq1	80	1369	1290	45.19
comp1241_c0_seq1	1291	2	1290	47.36
comp6902_c0_seq1	1290	1	1290	41.71
comp4831_c0_seq1	1292	3	1290	45.5
comp3983_c0_seq1	1437	148	1290	40.78
comp3439_c0_seq1	1536	247	1290	42.48
comp903_c0_seq1	23	1309	1287	44.68
comp567_c0_seq1	179	1465	1287	48.64
comp1567_c0_seq1	190	1476	1287	48.87
comp1058_c0_seq1	1289	3	1287	46.62
comp9257_c0_seq1	1658	372	1287	43.28
comp4847_c0_seq1	1288	2	1287	41.57
comp551_c0_seq1	62	1345	1284	46.34
comp1749_c0_seq1	1321	38	1284	45.56
comp5467_c0_seq1	1388	105	1284	45.02
comp19569_c0_seq1	1285	2	1284	42.99
comp2347_c0_seq1	1547	264	1284	45.56
comp3511_c0_seq1	1536	253	1284	42.68
comp3754_c0_seq1	55	1338	1284	40.34
comp13468_c0_seq1	1598	315	1284	43.93
comp1801_c0_seq1	1520	240	1281	43.79
comp1162_c0_seq1	1305	25	1281	42.47
comp7636_c0_seq1	1283	3	1281	44.18
comp4949_c0_seq1	1283	3	1281	47.07
comp3627_c0_seq1	1423	143	1281	44.42
comp2337_c0_seq1	1396	116	1281	44.26
comp2438_c0_seq1	138	1418	1281	43.17
comp755_c0_seq1	1701	424	1278	42.8
comp5193_c0_seq1	128	1405	1278	44.91
comp4923_c0_seq1	1278	1	1278	43.35
comp2010_c0_seq1	1501	224	1278	41.63
comp2164_c0_seq1	118	1395	1278	43.04
comp3423_c0_seq1	1280	3	1278	41.31
comp784_c0_seq1	2200	926	1275	42.12
comp784_c0_seq2	1918	644	1275	42.12
comp711_c0_seq1	1526	252	1275	42.67
comp9355_c0_seq1	6	1280	1275	42.75
comp7433_c0_seq1	1276	2	1275	42.75
comp2839_c0_seq3	191	1465	1275	40.24
comp2951_c0_seq1	1482	208	1275	45.18
comp1960_c0_seq1	133	1404	1272	43.08
comp1791_c0_seq1	188	1459	1272	45.83
comp1882_c0_seq1	476	1747	1272	46.23
comp970_c0_seq5	1272	1	1272	49.84
comp4619_c0_seq1	1274	3	1272	45.28
comp3430_c0_seq1	91	1362	1272	44.1
comp2478_c0_seq1	174	1445	1272	43.08
comp1551_c0_seq2	68	1336	1269	43.66
comp964_c0_seq1	1613	345	1269	44.6
comp2367_c0_seq1	1442	174	1269	42.47
comp3095_c0_seq1	1270	2	1269	48.07
comp2514_c0_seq1	1530	262	1269	44.13
comp3764_c0_seq1	8	1276	1269	41.53
comp1853_c0_seq1	1267	2	1266	50.79
comp7572_c0_seq1	1266	1	1266	47.31
comp6721_c0_seq2	52	1317	1266	42.58
comp2825_c0_seq1	1294	29	1266	42.34
comp2442_c0_seq1	1554	289	1266	43.21
comp2887_c0_seq2	1291	26	1266	47.08
comp445_c0_seq2	1263	1	1263	41.65
comp660_c0_seq2	213	1475	1263	44.89
comp1897_c0_seq1	1587	325	1263	45.21
comp8516_c0_seq1	9	1271	1263	45.21
comp6381_c0_seq1	1264	2	1263	41.96
comp6381_c0_seq2	1264	2	1263	41.41
comp5430_c0_seq1	1265	3	1263	44.81
comp2535_c0_seq1	74	1336	1263	44.26
comp2887_c0_seq1	1305	43	1263	46.95
comp1175_c0_seq2	1261	2	1260	41.43
comp900_c0_seq1	1561	302	1260	43.73
comp943_c0_seq1	254	1513	1260	46.35
comp1775_c0_seq1	1564	305	1260	44.92
comp8678_c0_seq1	9	1268	1260	44.44
comp6775_c0_seq1	1564	305	1260	41.98
comp4799_c0_seq1	1260	1	1260	38.57
comp3192_c0_seq1	402	1661	1260	42.94
comp3192_c0_seq2	259	1518	1260	42.94
comp1667_c0_seq1	1505	249	1257	47.02
comp1158_c0_seq1	1529	273	1257	43.2
comp877_c0_seq1	30	1286	1257	41.13
comp877_c0_seq2	30	1286	1257	40.1
comp4046_c0_seq1	48	1304	1257	40.49
comp2486_c0_seq1	1709	453	1257	43.2
comp3462_c0_seq1	14	1270	1257	44.23
comp3592_c0_seq1	130	1386	1257	42.24
comp2912_c0_seq1	1300	44	1257	43.83
comp2723_c0_seq1	1258	2	1257	41.29
comp298_c0_seq1	1555	302	1254	46.49
comp1737_c0_seq1	87	1340	1254	44.42
comp10060_c0_seq1	1359	106	1254	43.38
comp5469_c0_seq1	1256	3	1254	40.19
comp5069_c0_seq1	1254	1	1254	43.94
comp2588_c0_seq1	1397	144	1254	47.21
comp3613_c0_seq1	73	1326	1254	42.66
comp2634_c1_seq1	1256	3	1254	42.98
comp2665_c0_seq1	1637	384	1254	48.41
comp1303_c0_seq1	1251	1	1251	48.2
comp1999_c0_seq1	1769	519	1251	45.48
comp6250_c0_seq1	770	2020	1251	44.76
comp6329_c0_seq1	1252	2	1251	40.05
comp11765_c0_seq1	1251	1	1251	43.88
comp4008_c0_seq1	67	1317	1251	42.37
comp2752_c0_seq1	1527	277	1251	44.76
comp2820_c0_seq1	1253	3	1251	43.17
comp3006_c0_seq1	1628	378	1251	43.65
comp2887_c0_seq4	1276	26	1251	47.24
comp1634_c0_seq1	1248	1	1248	42.55
comp9865_c0_seq1	1249	2	1248	41.67
comp6381_c0_seq3	1249	2	1248	41.43
comp6381_c0_seq4	1249	2	1248	40.87
comp5104_c0_seq1	1544	297	1248	44.71
comp5048_c0_seq1	1248	1	1248	51.12
comp2049_c0_seq1	1517	270	1248	44.87
comp2679_c0_seq1	1324	77	1248	42.79
comp2768_c0_seq1	184	1431	1248	43.67
comp3515_c0_seq1	1502	255	1248	44.39
comp2887_c0_seq3	1290	43	1248	47.12
comp2425_c0_seq1	1302	55	1248	42.87
comp13983_c0_seq1	1249	2	1248	46.07
comp1690_c0_seq1	62	1306	1245	43.13
comp1824_c0_seq1	1544	300	1245	48.35
comp1431_c0_seq1	68	1312	1245	43.78
comp8562_c0_seq1	1506	262	1245	49
comp11153_c0_seq1	59	1303	1245	42.81
comp3945_c0_seq2	1266	22	1245	42.01
comp977_c0_seq1	51	1292	1242	45.09
comp3737_c0_seq1	48	1289	1242	40.74
comp2324_c0_seq1	1243	2	1242	43.16
comp778_c0_seq1	138	1376	1239	45.12
comp748_c0_seq1	256	1494	1239	39.71
comp9903_c0_seq1	1240	2	1239	44.47
comp2486_c0_seq2	1691	453	1239	43.34
comp2004_c0_seq1	1262	24	1239	44.23
comp3847_c0_seq1	15	1253	1239	41.89
comp91_c0_seq1	1694	459	1236	43.61
comp503_c0_seq1	1362	127	1236	42.72
comp1999_c0_seq2	1297	62	1236	46.28
comp5602_c0_seq1	1302	67	1236	42.8
comp5958_c0_seq1	1237	2	1236	45.71
comp3318_c0_seq1	1238	3	1236	45.47
comp3784_c0_seq1	1412	177	1236	43.77
comp3120_c0_seq2	1237	2	1236	42.39
comp12575_c0_seq1	1237	2	1236	42.15
comp1312_c0_seq1	250	1482	1233	46.07
comp621_c0_seq1	1365	133	1233	44.61
comp621_c0_seq2	1365	133	1233	45.17
comp621_c0_seq3	1365	133	1233	44.93
comp621_c0_seq4	1365	133	1233	44.61
comp6122_c0_seq1	113	1345	1233	41.61
comp6155_c0_seq1	1491	259	1233	41.93
comp6155_c0_seq2	1491	259	1233	41.93
comp7267_c0_seq1	1234	2	1233	43.88
comp6619_c0_seq1	35	1267	1233	44.69
comp10915_c0_seq1	1534	302	1233	42.25
comp10856_c0_seq1	1234	2	1233	43.15
comp4663_c0_seq1	138	1370	1233	42.42
comp4663_c0_seq2	124	1356	1233	42.42
comp5758_c0_seq1	47	1279	1233	41.85
comp2818_c0_seq1	1233	1	1233	41.69
comp3960_c0_seq1	218	1450	1233	43.63
comp1683_c0_seq1	305	1534	1230	43.66
comp770_c0_seq1	1505	276	1230	44.31
comp9032_c0_seq1	97	1326	1230	42.36
comp9461_c0_seq1	1232	3	1230	43.33
comp10733_c0_seq1	1442	213	1230	43.01
comp5461_c0_seq1	157	1386	1230	43.74
comp2962_c0_seq1	1247	18	1230	43.74
comp3069_c0_seq1	1230	1	1230	40.89
comp158_c0_seq1	1512	286	1227	50.53
comp9708_c0_seq1	23	1249	1227	45.31
comp5782_c0_seq1	1228	2	1227	42.79
comp4556_c0_seq1	1560	334	1227	41.73
comp2773_c0_seq1	338	1564	1227	43.44
comp85_c0_seq1	160	1383	1224	46.98
comp1400_c0_seq1	1558	335	1224	43.55
comp1857_c0_seq1	1554	331	1224	45.83
comp747_c0_seq1	1544	321	1224	47.88
comp957_c0_seq1	1224	1	1224	44.12
comp8863_c0_seq1	1314	91	1224	38.81
comp9130_c0_seq1	1476	253	1224	43.87
comp9130_c0_seq2	1398	175	1224	43.3
comp5152_c0_seq1	1225	2	1224	44.93
comp15785_c0_seq1	1309	89	1221	40.05
comp11134_c0_seq1	225	1445	1221	40.38
comp4352_c0_seq1	26	1246	1221	41.44
comp2696_c0_seq1	102	1322	1221	42.1
comp3506_c0_seq1	1223	3	1221	41.61
comp3168_c0_seq1	206	1426	1221	43.65
comp1800_c0_seq1	228	1445	1218	44.66
comp590_c0_seq1	161	1378	1218	45.89
comp955_c0_seq1	1465	248	1218	43.43
comp1301_c0_seq1	1348	131	1218	42.61
comp1813_c0_seq1	1262	45	1218	46.31
comp6393_c0_seq1	114	1331	1218	42.78
comp7745_c0_seq1	128	1345	1218	43.76
comp6721_c0_seq1	52	1269	1218	42.69
comp21610_c0_seq1	1391	174	1218	41.79
comp5838_c0_seq1	109	1326	1218	41.71
comp3591_c0_seq1	1220	3	1218	44.25
comp2505_c0_seq1	132	1349	1218	40.23
comp1560_c0_seq1	129	1343	1215	44.36
comp345_c0_seq1	199	1413	1215	45.35
comp1779_c0_seq1	1216	2	1215	43.21
comp9484_c0_seq1	74	1288	1215	43.13
comp5004_c0_seq1	1502	288	1215	45.02
comp4237_c0_seq1	259	1473	1215	42.22
comp4405_c0_seq1	1215	1	1215	42.39
comp2687_c0_seq1	1215	1	1215	42.14
comp3322_c0_seq1	34	1248	1215	49.79
comp2534_c0_seq1	1215	1	1215	43.37
comp256_c0_seq1	1416	205	1212	46.37
comp39_c0_seq1	1636	425	1212	51.24
comp10099_c0_seq1	48	1259	1212	40.84
comp4230_c0_seq1	1214	3	1212	44.06
comp2171_c0_seq1	217	1428	1212	44.22
comp3337_c0_seq1	144	1355	1212	43.73
comp1418_c0_seq1	61	1269	1209	41.44
comp7117_c0_seq1	260	1468	1209	46.98
comp11093_c0_seq1	1211	3	1209	39.87
comp2720_c0_seq1	1392	184	1209	42.27
comp3344_c0_seq2	1429	221	1209	43.92
comp424_c0_seq1	1500	295	1206	48.67
comp11511_c0_seq1	59	1264	1206	43.62
comp2658_c0_seq1	1208	3	1206	42.7
comp3837_c0_seq1	1391	186	1206	43.37
comp16302_c0_seq1	1206	1	1206	45.27
comp13609_c0_seq1	1207	2	1206	41.63
comp203_c0_seq1	1510	308	1203	44.89
comp285_c0_seq1	147	1349	1203	44.72
comp1639_c0_seq1	1205	3	1203	42.39
comp223_c0_seq1	1475	273	1203	43.31
comp1084_c0_seq1	1356	154	1203	40.15
comp14315_c0_seq1	9	1211	1203	41.81
comp9241_c0_seq1	269	1471	1203	41.31
comp24192_c0_seq1	74	1276	1203	44.39
comp4407_c0_seq1	1205	3	1203	46.88
comp2568_c0_seq1	1503	301	1203	45.05
comp2570_c0_seq1	69	1271	1203	43.31
comp2018_c0_seq1	118	1320	1203	44.14
comp1652_c0_seq1	1255	56	1200	44
comp871_c0_seq1	1201	2	1200	45.92
comp5733_c0_seq1	1200	1	1200	42.75
comp4992_c0_seq1	1420	221	1200	43.08
comp18531_c0_seq1	6	1205	1200	45.17
comp1774_c0_seq1	1131	2327	1197	40.1
comp108_c0_seq1	1459	263	1197	48.71
comp7802_c0_seq1	1197	1	1197	46.7
comp4627_c0_seq1	1467	271	1197	43.19
comp2867_c0_seq1	1197	1	1197	42.27
comp3108_c0_seq1	1198	2	1197	44.95
comp757_c0_seq1	94	1287	1194	50.34
comp1367_c0_seq1	139	1332	1194	44.72
comp1863_c0_seq1	1542	349	1194	50.84
comp1863_c0_seq2	1280	87	1194	50.84
comp1631_c0_seq1	59	1252	1194	47.24
comp8945_c0_seq1	1194	1	1194	44.22
comp6247_c0_seq1	11	1204	1194	41.88
comp4787_c0_seq1	1196	3	1194	42.04
comp3660_c0_seq1	1194	1	1194	43.47
comp1166_c0_seq1	1442	252	1191	48.28
comp5193_c0_seq2	128	1318	1191	46.1
comp4826_c0_seq1	1191	1	1191	44.42
comp4885_c0_seq1	1192	2	1191	45.68
comp1915_c0_seq1	1189	2	1188	41.67
comp8734_c0_seq1	1190	3	1188	48.15
comp7936_c0_seq1	39	1226	1188	40.57
comp2843_c0_seq1	1188	1	1188	42.17
comp3774_c0_seq1	117	1304	1188	45.54
comp17580_c0_seq1	1257	70	1188	42.68
comp13983_c0_seq2	1190	3	1188	46.72
comp701_c0_seq1	114	1298	1185	49.03
comp701_c0_seq2	110	1294	1185	50.63
comp1484_c0_seq1	1424	240	1185	43.04
comp1685_c0_seq1	1313	129	1185	40.34
comp969_c0_seq1	1317	133	1185	45.15
comp1150_c0_seq3	1480	296	1185	43.8
comp8639_c0_seq1	1186	2	1185	46.92
comp9643_c0_seq1	5	1189	1185	42.7
comp8570_c0_seq1	51	1235	1185	42.95
comp6178_c0_seq1	102	1286	1185	46.41
comp5860_c0_seq1	126	1310	1185	42.36
comp5903_c0_seq1	1186	2	1185	46.24
comp4984_c0_seq1	38	1222	1185	39.83
comp16581_c0_seq1	53	1237	1185	47.09
comp571_c0_seq1	143	1324	1182	44.67
comp14594_c0_seq1	3	1184	1182	42.22
comp6621_c0_seq1	1477	296	1182	43.74
comp6222_c0_seq1	1182	1	1182	42.55
comp4333_c0_seq1	1183	2	1182	42.13
comp3758_c0_seq1	26	1207	1182	43.15
comp518_c0_seq2	1310	132	1179	48.52
comp6836_c0_seq1	89	1267	1179	42.75
comp10528_c0_seq1	1181	3	1179	44.95
comp4756_c0_seq1	1181	3	1179	44.87
comp4295_c0_seq1	183	1361	1179	44.95
comp5280_c0_seq1	14	1192	1179	46.73
comp5680_c0_seq1	92	1270	1179	43.94
comp3265_c0_seq1	493	1671	1179	43.17
comp3256_c0_seq1	332	1510	1179	41.14
comp2150_c0_seq1	1181	3	1179	42.32
comp3125_c0_seq1	1181	3	1179	41.22
comp2103_c0_seq1	81	1259	1179	45.72
comp492_c0_seq1	1470	295	1176	41.84
comp1459_c0_seq1	1591	416	1176	43.62
comp1758_c0_seq1	223	1398	1176	46.43
comp1758_c0_seq2	223	1398	1176	47.11
comp1758_c0_seq3	147	1322	1176	46.34
comp1758_c0_seq4	147	1322	1176	47.02
comp283_c0_seq1	1448	273	1176	44.3
comp15433_c0_seq1	1176	1	1176	41.5
comp6652_c0_seq1	1303	128	1176	43.71
comp6086_c0_seq1	1177	2	1176	43.71
comp2752_c0_seq2	1177	2	1176	45.32
comp65_c0_seq1	105	1277	1173	48
comp1690_c0_seq2	17	1189	1173	42.71
comp518_c0_seq1	1458	286	1173	48.17
comp397_c0_seq2	1174	2	1173	45.95
comp6696_c0_seq1	1174	2	1173	39.9
comp4199_c0_seq1	1173	1	1173	42.2
comp2246_c0_seq1	290	1462	1173	41.69
comp3396_c0_seq1	1268	96	1173	38.96
comp3819_c0_seq1	35	1207	1173	45.78
comp1729_c0_seq1	1170	1	1170	43.85
comp515_c0_seq1	100	1269	1170	39.74
comp515_c0_seq3	100	1269	1170	39.91
comp8388_c0_seq1	1170	1	1170	43.42
comp9813_c1_seq1	156	1325	1170	43.68
comp7318_c0_seq1	32	1201	1170	43.08
comp10783_c0_seq1	1301	132	1170	46.75
comp4384_c0_seq1	39	1208	1170	48.38
comp5148_c0_seq1	112	1281	1170	42.31
comp3121_c0_seq1	158	1327	1170	42.31
comp1840_c0_seq1	50	1216	1167	43.27
comp1734_c0_seq1	1229	63	1167	44.3
comp996_c0_seq1	1561	395	1167	44.56
comp34_c0_seq1	1641	475	1167	42.59
comp34_c0_seq2	1603	437	1167	42.59
comp34_c0_seq3	1514	348	1167	42.59
comp34_c0_seq4	1476	310	1167	42.59
comp515_c0_seq2	100	1266	1167	38.99
comp515_c0_seq4	100	1266	1167	39.16
comp438_c0_seq1	1485	319	1167	46.79
comp500_c0_seq1	1387	221	1167	47.04
comp2268_c0_seq1	44	1210	1167	47.22
comp3762_c0_seq1	1435	269	1167	54.16
comp322_c0_seq1	93	1256	1164	44.33
comp1343_c0_seq1	1165	2	1164	43.81
comp970_c0_seq6	166	1329	1164	49.14
comp7272_c0_seq1	1164	1	1164	41.49
comp4246_c0_seq1	886	2049	1164	39.43
comp5257_c0_seq1	1214	51	1164	40.38
comp4009_c0_seq1	1418	255	1164	42.7
comp3074_c0_seq1	82	1245	1164	42.78
comp13999_c0_seq1	1165	2	1164	43.04
comp1943_c0_seq1	140	1300	1161	42.38
comp1876_c0_seq1	10	1170	1161	43.32
comp672_c0_seq1	42	1202	1161	44.01
comp1826_c0_seq1	85	1245	1161	41.6
comp6705_c0_seq1	1162	2	1161	41.26
comp6880_c0_seq1	91	1251	1161	44.53
comp5199_c0_seq1	205	1365	1161	41.86
comp5065_c0_seq1	91	1251	1161	47.03
comp2408_c0_seq1	1162	2	1161	44.01
comp2893_c0_seq1	1177	17	1161	46.43
comp2815_c0_seq1	51	1211	1161	44.79
comp3036_c0_seq1	91	1251	1161	44.62
comp3624_c0_seq1	1161	1	1161	40.05
comp3057_c0_seq1	1216	56	1161	44.27
comp2769_c0_seq1	248	1408	1161	41.69
comp3246_c0_seq1	1161	1	1161	43.15
comp562_c0_seq1	1446	289	1158	43.96
comp374_c0_seq1	157	1314	1158	42.75
comp1508_c0_seq1	1261	104	1158	52.85
comp8159_c0_seq1	58	1215	1158	43.18
comp8729_c0_seq1	1159	2	1158	43.35
comp7418_c0_seq1	1259	102	1158	39.55
comp11288_c0_seq1	1158	1	1158	43.52
comp2054_c0_seq1	214	1371	1158	41.97
comp3863_c0_seq1	1432	275	1158	43.09
comp3258_c0_seq1	73	1230	1158	43.35
comp262_c0_seq1	1393	239	1155	46.93
comp6876_c0_seq1	246	1400	1155	44.24
comp6789_c0_seq1	7	1161	1155	44.68
comp7055_c0_seq1	232	1386	1155	42.08
comp2377_c0_seq1	29	1183	1155	44.33
comp2706_c0_seq1	1475	321	1155	43.72
comp13260_c0_seq1	1155	1	1155	44.42
comp218_c0_seq1	1154	3	1152	48.26
comp1433_c0_seq1	1428	277	1152	44.7
comp71_c0_seq1	1332	181	1152	51.04
comp1194_c0_seq2	38	1189	1152	46.53
comp7382_c0_seq1	119	1270	1152	42.88
comp5744_c0_seq1	46	1197	1152	44.97
comp4655_c0_seq1	1152	1	1152	45.14
comp5605_c0_seq1	446	1597	1152	45.31
comp722_c0_seq1	1449	301	1149	46.74
comp722_c0_seq2	1421	273	1149	46.65
comp8563_c0_seq1	1149	1	1149	41.95
comp11649_c0_seq1	107	1255	1149	40.3
comp5766_c0_seq1	1149	1	1149	44.13
comp4174_c0_seq1	1153	5	1149	39.76
comp3608_c0_seq1	143	1291	1149	42.38
comp3481_c0_seq1	1302	154	1149	44.82
comp2904_c0_seq1	1150	2	1149	50.3
comp3857_c0_seq1	1179	31	1149	43.34
comp1410_c0_seq1	1148	3	1146	58.73
comp1451_c0_seq1	266	1411	1146	43.02
comp1194_c0_seq3	38	1183	1146	45.11
comp655_c0_seq1	20803	21948	1146	61.17
comp655_c0_seq2	20782	21927	1146	61.17
comp655_c0_seq3	19654	20799	1146	61.17
comp655_c0_seq4	10150	11295	1146	61.17
comp14487_c0_seq1	26	1171	1146	44.85
comp6578_c0_seq1	1147	2	1146	40.23
comp5447_c0_seq1	1318	173	1146	43.11
comp3715_c0_seq1	73	1218	1146	43.11
comp1976_c0_seq1	267	1409	1143	44.88
comp1719_c0_seq1	1145	3	1143	44.18
comp8100_c0_seq1	1144	2	1143	44.62
comp6953_c0_seq1	50	1192	1143	43.92
comp4011_c0_seq1	1145	3	1143	39.28
comp5485_c0_seq1	156	1298	1143	40.16
comp4938_c0_seq1	1555	413	1143	45.14
comp4938_c0_seq2	1539	397	1143	45.14
comp3689_c0_seq1	1181	39	1143	43.39
comp2360_c0_seq1	1407	265	1143	44.97
comp2662_c0_seq1	1144	2	1143	46.46
comp264_c0_seq1	476	1615	1140	40.53
comp8957_c0_seq1	1296	157	1140	46.49
comp9616_c0_seq1	1142	3	1140	42.89
comp6027_c0_seq1	74	1213	1140	40.88
comp6034_c0_seq1	1264	125	1140	38.77
comp10584_c0_seq1	52	1191	1140	42.19
comp10851_c0_seq1	1173	34	1140	43.16
comp10209_c0_seq1	82	1221	1140	39.3
comp5313_c0_seq1	1142	3	1140	41.84
comp4848_c0_seq1	106	1245	1140	50.53
comp4848_c0_seq3	68	1207	1140	50.53
comp4961_c0_seq1	13	1152	1140	41.75
comp2696_c0_seq2	102	1241	1140	42.54
comp2722_c0_seq1	1142	3	1140	40.88
comp2904_c0_seq2	1141	2	1140	51.05
comp2448_c0_seq1	41	1180	1140	42.19
comp2522_c0_seq3	156	1295	1140	49.65
comp2626_c0_seq1	147	1286	1140	45.88
comp2327_c0_seq1	1291	152	1140	47.28
comp451_c0_seq1	1292	156	1137	43.01
comp836_c0_seq1	1502	366	1137	43.62
comp1055_c0_seq1	4	1140	1137	43.45
comp7345_c0_seq1	1244	108	1137	41.6
comp7081_c0_seq1	1386	250	1137	43.18
comp11004_c0_seq1	1138	2	1137	48.81
comp5453_c0_seq1	1139	3	1137	44.94
comp4133_c0_seq1	1138	2	1137	45.91
comp2526_c0_seq1	103	1239	1137	48.28
comp3484_c0_seq1	1530	394	1137	44.77
comp2202_c0_seq1	1367	231	1137	40.81
comp13346_c0_seq1	46	1182	1137	41.78
comp1323_c0_seq1	1413	280	1134	45.59
comp7587_c0_seq1	1479	346	1134	42.59
comp10144_c0_seq1	1290	157	1134	41.8
comp4202_c0_seq1	1354	221	1134	41.18
comp4848_c0_seq2	106	1239	1134	49.74
comp4848_c0_seq4	68	1201	1134	49.74
comp4752_c0_seq1	1135	2	1134	42.95
comp1043_c0_seq1	114	1244	1131	43.85
comp328_c0_seq1	123	1253	1131	45.71
comp328_c0_seq2	123	1253	1131	46.15
comp328_c0_seq3	123	1253	1131	46.33
comp6055_c0_seq1	1131	1	1131	47.75
comp6552_c0_seq1	1132	2	1131	45.36
comp6478_c0_seq1	1152	22	1131	42.44
comp6084_c0_seq1	1131	1	1131	43.06
comp7997_c0_seq1	1133	3	1131	43.59
comp2657_c0_seq1	1288	158	1131	41.47
comp986_c0_seq1	49	1176	1128	44.77
comp1273_c0_seq1	1399	272	1128	44.86
comp7926_c0_seq1	84	1211	1128	37.59
comp6658_c0_seq1	72	1199	1128	43.71
comp11572_c0_seq1	37	1164	1128	40.78
comp5638_c0_seq1	1128	1	1128	46.9
comp4442_c0_seq1	1408	281	1128	43.35
comp4988_c0_seq1	428	1555	1128	40.25
comp4596_c0_seq1	1541	414	1128	44.86
comp5232_c0_seq2	1129	2	1128	42.82
comp3173_c0_seq1	1250	123	1128	45.3
comp3157_c0_seq1	1273	146	1128	46.99
comp3250_c0_seq1	1128	1	1128	42.73
comp2289_c0_seq1	1385	258	1128	43.09
comp2826_c0_seq1	1383	256	1128	40.87
comp12844_c0_seq1	1130	3	1128	40.43
comp986_c0_seq3	49	1173	1125	44.27
comp990_c0_seq1	41	1165	1125	44.27
comp6022_c0_seq1	1126	2	1125	39.02
comp10882_c0_seq1	1127	3	1125	45.87
comp4217_c0_seq1	146	1270	1125	40.62
comp4535_c0_seq1	161	1285	1125	42.4
comp4780_c0_seq1	1477	353	1125	42.22
comp4670_c0_seq1	1280	156	1125	46.4
comp1840_c0_seq2	50	1171	1122	43.58
comp829_c0_seq1	1124	3	1122	37.97
comp14779_c0_seq1	390	1511	1122	41.53
comp8007_c0_seq1	10	1131	1122	42.78
comp6797_c0_seq1	95	1216	1122	39.48
comp6676_c0_seq1	68	1189	1122	41.35
comp10665_c0_seq1	1123	2	1122	45.54
comp5771_c0_seq1	1123	2	1122	48.84
comp4704_c0_seq1	1124	3	1122	42.07
comp2872_c0_seq1	108	1229	1122	42.25
comp3215_c0_seq1	217	1338	1122	43.94
comp3538_c0_seq1	1124	3	1122	44.56
comp1368_c0_seq1	450	1568	1119	40.13
comp8655_c0_seq1	289	1407	1119	41.11
comp8944_c0_seq1	92	1210	1119	40.66
comp7835_c0_seq1	151	1269	1119	42.63
comp10393_c0_seq1	104	1222	1119	40.48
comp10056_c0_seq1	1120	2	1119	45.76
comp10255_c0_seq1	1119	1	1119	44.77
comp4553_c0_seq1	1121	3	1119	43.7
comp4505_c0_seq1	1226	108	1119	41.02
comp2574_c0_seq1	1119	1	1119	43.7
comp3033_c0_seq2	64	1182	1119	43.97
comp3348_c0_seq1	203	1321	1119	43.25
comp2380_c0_seq1	1119	1	1119	44.5
comp2478_c0_seq2	174	1292	1119	43.07
comp2730_c0_seq1	1285	167	1119	44.41
comp16291_c0_seq1	5	1123	1119	42.72
comp797_c0_seq1	145	1260	1116	40.95
comp895_c0_seq3	91	1206	1116	44.62
comp895_c0_seq4	91	1206	1116	44.62
comp1713_c0_seq1	146	1261	1116	46.24
comp1713_c0_seq2	146	1261	1116	46.24
comp7319_c0_seq1	106	1221	1116	46.33
comp10598_c0_seq1	1412	297	1116	45.7
comp11097_c0_seq2	77	1192	1116	48.84
comp10268_c0_seq1	1283	168	1116	45.07
comp5177_c0_seq1	1330	215	1116	45.34
comp3209_c0_seq1	295	1410	1116	50.63
comp2189_c0_seq1	298	1413	1116	42.74
comp1650_c0_seq1	3	1115	1113	42.59
comp860_c0_seq2	649	1761	1113	47.08
comp1938_c0_seq1	41	1153	1113	45.19
comp1265_c0_seq1	1130	18	1113	46.18
comp6965_c0_seq1	196	1308	1113	44.47
comp7050_c0_seq1	1114	2	1113	46.63
comp5238_c0_seq1	1415	303	1113	55.17
comp5151_c0_seq1	1201	89	1113	42.05
comp5726_c0_seq1	1114	2	1113	42.05
comp4634_c0_seq1	1114	2	1113	39.89
comp5261_c0_seq1	48	1160	1113	44.38
comp2905_c0_seq1	1350	238	1113	42.14
comp2872_c0_seq2	108	1220	1113	42.59
comp2541_c0_seq1	1115	3	1113	42.95
comp780_c0_seq1	1471	362	1110	42.61
comp9564_c0_seq1	1110	1	1110	49.46
comp7058_c0_seq1	49	1158	1110	44.32
comp7781_c0_seq1	1121	12	1110	39.55
comp7361_c0_seq1	1110	1	1110	41.8
comp11638_c0_seq1	1156	47	1110	46.76
comp4917_c0_seq1	1110	1	1110	42.97
comp4987_c0_seq1	363	1472	1110	42.25
comp4224_c0_seq1	1112	3	1110	41.35
comp5255_c0_seq1	66	1175	1110	46.67
comp5577_c0_seq1	38	1147	1110	44.41
comp3297_c0_seq1	1202	93	1110	41.17
comp3750_c0_seq1	1110	1	1110	47.39
comp3138_c0_seq2	1110	1	1110	43.69
comp2896_c0_seq1	1246	137	1110	40.72
comp12601_c0_seq1	95	1204	1110	49.37
comp1449_c0_seq1	90	1196	1107	45.08
comp358_c0_seq1	90	1196	1107	46.7
comp980_c1_seq1	314	1420	1107	43.72
comp1226_c0_seq1	1650	544	1107	43.63
comp15643_c0_seq1	56	1162	1107	43.72
comp8075_c0_seq1	25	1131	1107	43.45
comp8078_c0_seq1	1109	3	1107	41.55
comp5146_c0_seq1	1109	3	1107	50.5
comp5754_c0_seq1	28	1134	1107	43.09
comp3502_c0_seq1	1157	51	1107	41.92
comp2817_c0_seq1	1107	1	1107	42.55
comp2949_c0_seq1	175	1281	1107	41.1
comp876_c0_seq1	1243	140	1104	46.47
comp674_c0_seq1	1253	150	1104	46.74
comp674_c0_seq2	1253	150	1104	47.28
comp7671_c0_seq1	99	1202	1104	42.75
comp10701_c0_seq1	334	1437	1104	41.3
comp3469_c0_seq1	381	1484	1104	44.57
comp2298_c0_seq1	40	1143	1104	40.67
comp2513_c0_seq1	1104	1	1104	42.75
comp3915_c0_seq1	1127	24	1104	43.39
comp12720_c0_seq1	1175	72	1104	43.21
comp12281_c0_seq1	14	1117	1104	38.86
comp728_c0_seq1	4	1104	1101	43.6
comp8143_c0_seq1	1329	229	1101	44.96
comp9131_c0_seq1	14	1114	1101	42.51
comp7050_c0_seq2	1102	2	1101	46.78
comp4260_c0_seq1	141	1241	1101	45.5
comp4156_c0_seq1	1360	260	1101	46.41
comp4834_c0_seq1	1101	1	1101	40.96
comp4700_c0_seq1	104	1204	1101	44.05
comp1205_c0_seq1	1189	92	1098	40.44
comp658_c0_seq1	1234	137	1098	46.72
comp6239_c0_seq1	1098	1	1098	41.07
comp10712_c0_seq1	1098	1	1098	45.81
comp5060_c0_seq1	1341	244	1098	47.09
comp5091_c0_seq1	1195	98	1098	41.8
comp5678_c0_seq1	76	1173	1098	46.27
comp3033_c0_seq3	64	1161	1098	43.26
comp2003_c0_seq1	1098	1	1098	43.44
comp2856_c0_seq1	92	1189	1098	38.8
comp821_c0_seq1	53	1147	1095	46.39
comp29_c0_seq2	131	1225	1095	44.47
comp29_c0_seq4	50	1144	1095	43.93
comp197_c0_seq1	1389	295	1095	48.49
comp14376_c0_seq1	1097	3	1095	41.19
comp8759_c0_seq1	1097	3	1095	41.37
comp8199_c0_seq1	91	1185	1095	44.2
comp7121_c0_seq1	1095	1	1095	45.21
comp11826_c0_seq1	1271	177	1095	43.11
comp4719_c0_seq2	589	1683	1095	41.92
comp4148_c0_seq1	1097	3	1095	41.74
comp3203_c0_seq1	1271	177	1095	41.46
comp2716_c0_seq1	114	1208	1095	40.18
comp3033_c0_seq1	64	1158	1095	42.01
comp2380_c0_seq2	1095	1	1095	44.66
comp704_c1_seq1	1202	111	1092	41.48
comp1382_c0_seq1	1319	228	1092	44.14
comp1893_c0_seq1	1693	602	1092	43.96
comp6992_c0_seq1	9	1100	1092	50.55
comp5532_c0_seq1	1093	2	1092	43.77
comp5670_c0_seq1	159	1250	1092	43.13
comp3064_c0_seq1	1323	232	1092	44.6
comp2256_c0_seq1	131	1222	1092	42.49
comp2908_c0_seq1	376	1467	1092	42.77
comp2417_c0_seq1	167	1258	1092	44.32
comp13768_c0_seq1	25	1116	1092	43.96
comp1929_c0_seq1	15	1103	1089	40.4
comp611_c0_seq1	1253	165	1089	43.62
comp416_c0_seq1	1496	408	1089	41.32
comp1847_c0_seq1	1195	107	1089	43.34
comp122_c0_seq1	72	1160	1089	43.16
comp4931_c0_seq1	1214	126	1089	41.41
comp4358_c0_seq1	1557	469	1089	46.37
comp5670_c0_seq2	106	1194	1089	44.17
comp3603_c0_seq1	113	1201	1089	44.35
comp405_c0_seq1	25	1110	1086	43
comp405_c0_seq2	25	1110	1086	43.09
comp1076_c0_seq1	1355	270	1086	42.08
comp1295_c0_seq1	62	1147	1086	43
comp100_c0_seq1	54	1139	1086	46.41
comp8816_c0_seq1	1086	1	1086	39.87
comp8784_c0_seq1	1088	3	1086	47.05
comp7295_c0_seq1	231	1316	1086	43.37
comp7220_c0_seq1	36	1121	1086	44.11
comp10792_c0_seq1	16	1101	1086	44.48
comp4365_c0_seq1	167	1252	1086	42.73
comp5412_c0_seq1	170	1255	1086	42.63
comp3884_c0_seq1	346	1431	1086	42.36
comp13056_c0_seq1	1086	1	1086	44.66
comp980_c1_seq2	301	1383	1083	43.67
comp795_c0_seq1	1343	261	1083	43.31
comp302_c0_seq1	1410	328	1083	45.24
comp1455_c0_seq1	343	1425	1083	46.17
comp970_c0_seq7	166	1248	1083	49.58
comp9558_c0_seq1	1290	208	1083	42.75
comp9490_c0_seq1	118	1200	1083	44.69
comp8674_c0_seq1	234	1316	1083	43.67
comp5083_c0_seq1	1366	284	1083	41.27
comp4897_c0_seq1	1360	278	1083	44.32
comp2400_c0_seq1	1083	1	1083	38.41
comp2714_c0_seq1	371	1453	1083	43.12
comp296_c0_seq1	141	1220	1080	45.65
comp29_c0_seq1	131	1210	1080	44.54
comp29_c0_seq3	50	1129	1080	43.98
comp1187_c0_seq1	408	1487	1080	46.3
comp75_c0_seq1	1081	2	1080	46.39
comp1450_c0_seq1	1080	1	1080	42.31
comp1961_c0_seq2	1197	118	1080	43.98
comp10812_c0_seq1	1080	1	1080	43.33
comp5012_c0_seq1	1130	51	1080	41.57
comp4581_c0_seq1	1210	131	1080	44.91
comp3392_c0_seq1	1269	190	1080	42.87
comp3098_c0_seq1	23	1102	1080	44.91
comp3726_c0_seq1	83	1162	1080	44.63
comp2358_c0_seq1	1134	55	1080	41.02
comp3122_c0_seq1	1324	245	1080	44.81
comp1816_c0_seq1	1439	363	1077	45.68
comp750_c0_seq1	70	1146	1077	44.75
comp986_c0_seq2	49	1125	1077	43.18
comp1277_c0_seq1	57	1133	1077	42.15
comp1554_c0_seq1	1079	3	1077	51.53
comp1195_c0_seq1	1498	422	1077	45.87
comp999_c0_seq1	1078	2	1077	49.03
comp1659_c0_seq2	11	1087	1077	42.71
comp8025_c0_seq1	1079	3	1077	42.9
comp9648_c0_seq1	1077	1	1077	44.2
comp4586_c0_seq1	278	1354	1077	46.61
comp4586_c0_seq2	262	1338	1077	46.61
comp5768_c0_seq1	1103	27	1077	44.66
comp4836_c0_seq1	227	1303	1077	40.48
comp4300_c1_seq2	68	1144	1077	44.38
comp2079_c0_seq1	152	1228	1077	42.62
comp2079_c0_seq2	152	1228	1077	42.62
comp2078_c0_seq1	1249	173	1077	45.68
comp3614_c0_seq1	220	1296	1077	40.76
comp986_c0_seq4	49	1122	1074	42.64
comp624_c0_seq1	1362	289	1074	48.7
comp624_c0_seq2	1362	289	1074	49.91
comp1548_c0_seq2	71	1144	1074	42.92
comp1486_c0_seq1	173	1246	1074	43.58
comp674_c0_seq3	1223	150	1074	46.37
comp674_c0_seq4	1223	150	1074	46.93
comp15319_c0_seq1	1076	3	1074	43.11
comp9427_c0_seq1	14	1087	1074	44.69
comp7724_c0_seq1	13	1086	1074	42.8
comp6825_c0_seq1	43	1116	1074	41.81
comp18091_c0_seq1	1083	10	1074	42.55
comp2480_c0_seq1	1412	339	1074	44.6
comp2521_c0_seq1	24	1097	1074	44.32
comp3633_c0_seq1	45	1118	1074	45.53
comp3569_c0_seq1	1181	108	1074	43.85
comp1949_c0_seq1	572	1642	1071	42.3
comp1357_c0_seq1	1072	2	1071	51.54
comp842_c0_seq2	1073	3	1071	42.3
comp1548_c0_seq1	71	1141	1071	42.95
comp1586_c0_seq1	1319	249	1071	40.62
comp1619_c0_seq1	67	1137	1071	43.98
comp8761_c0_seq1	115	1185	1071	42.95
comp10464_c0_seq1	1271	201	1071	41.46
comp5927_c0_seq1	231	1301	1071	42.11
comp5762_c0_seq1	1071	1	1071	42.76
comp4722_c0_seq1	1071	1	1071	43.42
comp894_c0_seq1	1114	47	1068	43.54
comp1307_c0_seq1	1342	275	1068	38.67
comp1895_c0_seq1	1069	2	1068	44.01
comp7760_c0_seq1	474	1541	1068	47.1
comp7760_c0_seq2	315	1382	1068	47.1
comp5235_c0_seq2	1068	1	1068	42.42
comp5992_c0_seq1	1421	354	1068	43.63
comp4238_c0_seq1	1496	429	1068	48.41
comp2316_c0_seq1	255	1322	1068	45.97
comp3560_c0_seq1	1158	91	1068	45.51
comp1150_c0_seq4	1192	128	1065	44.23
comp710_c0_seq1	179	1243	1065	41.88
comp880_c0_seq1	91	1155	1065	43.76
comp1961_c0_seq1	1148	84	1065	45.26
comp10940_c0_seq1	1278	214	1065	44.41
comp4244_c0_seq1	400	1464	1065	45.73
comp4244_c0_seq2	329	1393	1065	45.73
comp5380_c0_seq1	1065	1	1065	46.67
comp3460_c0_seq1	1067	3	1065	41.69
comp2507_c0_seq1	86	1150	1065	49.48
comp2036_c0_seq1	1274	210	1065	40.75
comp2404_c0_seq1	1401	337	1065	46.1
comp2375_c0_seq1	1323	259	1065	46.48
comp3208_c0_seq1	1065	1	1065	47.32
comp3442_c0_seq1	194	1258	1065	44.88
comp12710_c0_seq1	24	1088	1065	41.6
comp1624_c0_seq3	1160	99	1062	43.31
comp1624_c0_seq4	1140	79	1062	43.03
comp617_c0_seq1	71	1132	1062	46.05
comp9294_c0_seq1	1062	1	1062	34.37
comp6073_c0_seq1	1063	2	1062	48.49
comp5573_c0_seq1	66	1127	1062	48.96
comp5784_c0_seq1	103	1164	1062	42.28
comp524_c0_seq1	1100	42	1059	42.4
comp1229_c0_seq1	1361	303	1059	39.19
comp790_c0_seq1	1242	184	1059	42.12
comp1908_c0_seq1	274	1332	1059	44.66
comp8069_c0_seq1	1343	285	1059	42.02
comp9150_c0_seq1	1060	2	1059	41.45
comp10290_c0_seq1	1060	2	1059	42.78
comp4681_c0_seq2	1075	17	1059	44.19
comp4993_c0_seq1	1060	2	1059	41.83
comp18898_c0_seq1	212	1270	1059	42.87
comp2680_c0_seq1	190	1248	1059	43.44
comp2655_c0_seq1	7	1065	1059	43.53
comp2361_c0_seq1	29	1087	1059	41.83
comp686_c0_seq1	64	1119	1056	41.86
comp860_c0_seq1	649	1704	1056	45.93
comp159_c0_seq1	81	1136	1056	47.25
comp886_c0_seq1	69	1124	1056	45.64
comp802_c0_seq1	1065	10	1056	42.14
comp1513_c1_seq1	1577	522	1056	43.09
comp1820_c0_seq1	183	1238	1056	42.61
comp1087_c0_seq1	32	1087	1056	43.47
comp970_c0_seq8	166	1221	1056	48.67
comp14210_c0_seq1	329	1384	1056	41.86
comp11059_c0_seq1	1057	2	1056	46.78
comp3534_c0_seq1	1057	2	1056	42.61
comp3283_c0_seq1	91	1146	1056	43.09
comp3198_c0_seq1	1196	141	1056	41.67
comp3198_c0_seq2	1196	141	1056	41.67
comp3198_c0_seq3	1196	141	1056	41.67
comp1768_c1_seq2	35	1087	1053	44.35
comp351_c0_seq1	1186	134	1053	45.3
comp14309_c0_seq2	13	1065	1053	40.84
comp6219_c0_seq1	1124	72	1053	41.31
comp7138_c0_seq2	1660	608	1053	40.46
comp7802_c0_seq2	1053	1	1053	45.87
comp10382_c0_seq1	1054	2	1053	44.73
comp10263_c0_seq1	1053	1	1053	40.46
comp10479_c0_seq1	1054	2	1053	43.68
comp10147_c0_seq1	1053	1	1053	43.87
comp4090_c0_seq1	1263	211	1053	43.3
comp5696_c0_seq1	14	1066	1053	50.05
comp5370_c0_seq1	1054	2	1053	43.97
comp4666_c0_seq1	1066	14	1053	41.22
comp3429_c0_seq1	1053	1	1053	42.74
comp3517_c0_seq1	1055	3	1053	48.72
comp3643_c0_seq1	49	1101	1053	45.49
comp2592_c0_seq1	892	1944	1053	42.64
comp12672_c0_seq1	62	1114	1053	43.68
comp1766_c0_seq1	1052	3	1050	40.1
comp893_c0_seq1	109	1158	1050	44.76
comp884_c0_seq5	1	1050	1050	44.29
comp884_c0_seq6	1	1050	1050	44.38
comp75_c0_seq2	1050	1	1050	46.86
comp9647_c0_seq1	1053	4	1050	43.68
comp6917_c0_seq1	1050	1	1050	40.29
comp5325_c0_seq1	1050	1	1050	40
comp4498_c0_seq1	1307	258	1050	45.24
comp5926_c0_seq1	65	1114	1050	42.95
comp3325_c0_seq1	1350	301	1050	45.05
comp3870_c0_seq1	34	1083	1050	48
comp13013_c0_seq1	1050	1	1050	42.48
comp80_c0_seq1	1296	250	1047	54.54
comp949_c0_seq1	37	1083	1047	45.85
comp514_c0_seq1	1112	66	1047	39.35
comp514_c0_seq2	1112	66	1047	38.78
comp10341_c0_seq1	1054	8	1047	42.88
comp4673_c0_seq1	153	1199	1047	42.22
comp4673_c0_seq2	73	1119	1047	42.22
comp3567_c0_seq1	200	1246	1047	42.88
comp2921_c0_seq1	910	1956	1047	42.41
comp2921_c0_seq3	803	1849	1047	42.41
comp3600_c0_seq1	1048	2	1047	45.37
comp3100_c0_seq1	118	1164	1047	46.7
comp237_c1_seq1	82	1125	1044	43.49
comp8248_c0_seq1	1045	2	1044	47.32
comp8749_c0_seq1	1045	2	1044	39.37
comp7901_c0_seq1	1119	76	1044	43.49
comp10218_c0_seq1	18	1061	1044	46.74
comp11817_c0_seq1	1210	167	1044	41.38
comp4491_c0_seq1	30	1073	1044	45.4
comp5220_c0_seq1	1193	150	1044	40.71
comp5249_c0_seq1	1044	1	1044	44.06
comp1006_c0_seq1	1351	311	1041	42.65
comp893_c0_seq2	55	1095	1041	46.49
comp217_c0_seq1	246	1286	1041	49.86
comp1263_c0_seq1	1042	2	1041	45.92
comp15318_c0_seq1	9	1049	1041	42.27
comp8953_c0_seq1	1041	1	1041	51.1
comp9047_c0_seq1	1041	1	1041	44.09
comp9099_c0_seq2	1043	3	1041	42.94
comp7673_c0_seq1	160	1200	1041	43.61
comp6002_c0_seq1	1130	90	1041	44.09
comp10729_c0_seq1	1042	2	1041	50.05
comp5233_c0_seq1	246	1286	1041	45.15
comp5120_c0_seq1	1043	3	1041	47.07
comp3577_c0_seq1	910	1950	1041	45.63
comp2277_c0_seq1	1236	196	1041	46.49
comp2901_c0_seq1	91	1131	1041	44.96
comp8933_c0_seq1	127	1164	1038	42.77
comp9925_c0_seq1	1040	3	1038	43.16
comp6875_c0_seq1	1038	1	1038	43.06
comp7077_c0_seq1	247	1284	1038	41.81
comp4080_c0_seq1	27	1064	1038	44.12
comp4069_c0_seq1	1068	31	1038	42.68
comp3725_c0_seq1	1593	556	1038	44.89
comp3321_c0_seq1	1039	2	1038	39.4
comp3176_c0_seq1	191	1228	1038	42.29
comp2382_c0_seq1	1445	408	1038	42.77
comp2320_c0_seq1	1040	3	1038	41.43
comp692_c0_seq1	1281	247	1035	42.42
comp263_c0_seq1	60	1094	1035	47.54
comp15662_c0_seq1	1441	407	1035	44.06
comp6704_c0_seq1	118	1152	1035	42.51
comp10009_c0_seq1	1036	2	1035	41.35
comp10234_c0_seq1	1046	12	1035	47.54
comp4855_c0_seq1	1035	1	1035	43.86
comp2879_c0_seq1	90	1124	1035	47.15
comp2042_c0_seq1	1268	234	1035	41.55
comp3185_c0_seq1	1156	122	1035	44.15
comp2634_c1_seq2	1037	3	1035	44.06
comp16995_c0_seq1	1035	1	1035	41.93
comp12375_c0_seq1	17	1051	1035	42.03
comp1637_c0_seq1	182	1213	1032	41.57
comp1877_c0_seq1	57	1088	1032	44.09
comp132_c0_seq1	1160	129	1032	43.41
comp1124_c0_seq1	108	1139	1032	42.34
comp809_c0_seq1	16	1047	1032	43.6
comp766_c0_seq1	1376	345	1032	49.9
comp7850_c0_seq1	92	1123	1032	39.92
comp7703_c0_seq1	1033	2	1032	39.34
comp10919_c0_seq1	1351	320	1032	41.38
comp4781_c0_seq1	67	1098	1032	41.86
comp4673_c0_seq3	77	1108	1032	42.44
comp4415_c0_seq1	1315	284	1032	46.22
comp3264_c0_seq1	1034	3	1032	44.38
comp17055_c0_seq1	64	1095	1032	37.4
comp1994_c0_seq1	51	1079	1029	41.79
comp1417_c0_seq1	1980	952	1029	38.29
comp1417_c0_seq3	1412	384	1029	38.29
comp945_c0_seq1	1243	215	1029	46.65
comp369_c0_seq1	1030	2	1029	42.47
comp1038_c1_seq1	1206	178	1029	43.25
comp15709_c0_seq1	10	1038	1029	44.7
comp9818_c0_seq1	1296	268	1029	41.79
comp9636_c0_seq1	82	1110	1029	46.36
comp7609_c0_seq1	1029	1	1029	43.63
comp4107_c0_seq2	163	1191	1029	44.8
comp4886_c0_seq1	1127	99	1029	44.8
comp4621_c0_seq1	505	1533	1029	43.63
comp2890_c0_seq1	1029	1	1029	50.92
comp3867_c0_seq1	1083	55	1029	44.12
comp3506_c0_seq2	1031	3	1029	44.31
comp2841_c0_seq1	83	1111	1029	43.05
comp17228_c0_seq1	1030	2	1029	44.02
comp12695_c0_seq1	127	1155	1029	41.4
comp12899_c0_seq1	58	1086	1029	46.94
comp564_c0_seq1	1299	274	1026	44.93
comp980_c1_seq3	314	1339	1026	42.4
comp1786_c0_seq1	1145	120	1026	39.96
comp14084_c0_seq1	46	1071	1026	42.59
comp14074_c0_seq1	1027	2	1026	45.61
comp6151_c0_seq1	1027	2	1026	41.52
comp6525_c0_seq1	122	1147	1026	45.42
comp4082_c0_seq2	19	1044	1026	44.54
comp5411_c0_seq1	379	1404	1026	44.25
comp4058_c0_seq1	1026	1	1026	42.2
comp5649_c0_seq1	1027	2	1026	40.45
comp4525_c0_seq1	194	1219	1026	40.94
comp5476_c0_seq1	119	1144	1026	43.57
comp2077_c0_seq1	1476	451	1026	43.66
comp3046_c0_seq1	1191	166	1026	42.88
comp1792_c0_seq1	170	1192	1023	41.84
comp1540_c0_seq1	54	1076	1023	42.13
comp1178_c0_seq1	88	1110	1023	43.89
comp677_c0_seq1	264	1286	1023	46.04
comp1710_c0_seq1	1025	3	1023	42.52
comp1436_c0_seq1	36	1058	1023	43.21
comp8420_c0_seq1	1024	2	1023	43.7
comp9254_c0_seq1	1024	2	1023	43.7
comp7320_c0_seq1	1024	2	1023	41.15
comp7236_c0_seq1	1023	1	1023	42.42
comp22301_c0_seq1	1024	2	1023	41.84
comp10512_c0_seq1	1025	3	1023	44.77
comp10527_c0_seq1	182	1204	1023	45.36
comp2684_c0_seq1	240	1262	1023	40.57
comp3923_c0_seq1	1099	77	1023	43.6
comp3404_c0_seq1	64	1086	1023	45.85
comp2154_c0_seq1	1382	360	1023	43.79
comp3287_c0_seq1	1024	2	1023	41.54
comp1410_c0_seq2	1022	3	1020	58.33
comp137_c0_seq1	1646	627	1020	42.16
comp1744_c0_seq1	87	1106	1020	46.08
comp7650_c0_seq1	1022	3	1020	49.22
comp6650_c0_seq1	1157	138	1020	45.29
comp7543_c0_seq1	1202	183	1020	40
comp7885_c0_seq1	1021	2	1020	46.37
comp6029_c0_seq1	43	1062	1020	42.75
comp10282_c0_seq1	146	1165	1020	42.84
comp10279_c0_seq1	1022	3	1020	41.08
comp5402_c0_seq1	1020	1	1020	47.45
comp4278_c0_seq1	106	1125	1020	49.12
comp5138_c0_seq1	1022	3	1020	40.88
comp3732_c0_seq1	52	1071	1020	41.67
comp3403_c0_seq1	1021	2	1020	44.02
comp1063_c0_seq1	56	1072	1017	48.08
comp1072_c0_seq1	88	1104	1017	45.92
comp1375_c0_seq1	1017	1	1017	47.3
comp896_c0_seq1	108	1124	1017	43.36
comp125_c0_seq1	1131	115	1017	49.46
comp9013_c0_seq1	1019	3	1017	41.3
comp7235_c0_seq1	11	1027	1017	42.48
comp7730_c0_seq1	37	1053	1017	45.92
comp21749_c0_seq1	1019	3	1017	39.53
comp11072_c0_seq1	35	1051	1017	41
comp4719_c0_seq1	765	1781	1017	42.18
comp4801_c0_seq1	94	1110	1017	41.79
comp3184_c0_seq1	1032	16	1017	43.95
comp2510_c0_seq1	1251	235	1017	41.69
comp2921_c0_seq2	907	1923	1017	41.99
comp2399_c0_seq1	17	1033	1017	42.77
comp3738_c0_seq1	85	1101	1017	39.53
comp3738_c0_seq2	85	1101	1017	39.53
comp12104_c0_seq1	12	1028	1017	41.99
comp172_c0_seq1	39	1052	1014	45.27
comp1307_c0_seq2	1288	275	1014	38.76
comp15650_c0_seq1	1016	3	1014	40.43
comp14240_c0_seq1	14	1027	1014	42.41
comp9876_c0_seq1	224	1237	1014	43.1
comp6740_c0_seq1	22	1035	1014	41.72
comp7141_c0_seq1	85	1098	1014	54.83
comp6288_c0_seq1	1016	3	1014	40.93
comp11875_c0_seq1	1014	1	1014	45.66
comp10100_c0_seq1	1201	188	1014	44.87
comp5569_c0_seq1	1014	1	1014	42.31
comp5235_c0_seq1	1014	1	1014	42.01
comp4548_c0_seq1	1298	285	1014	46.75
comp4057_c0_seq1	1158	145	1014	43
comp2758_c0_seq1	165	1178	1014	42.7
comp2052_c0_seq1	1016	3	1014	43.89
comp2142_c0_seq1	154	1167	1014	44.08
comp12376_c0_seq1	1055	42	1014	43.89
comp13437_c0_seq1	87	1100	1014	42.7
comp23_c0_seq1	1032	22	1011	45.3
comp23_c0_seq2	1015	5	1011	45.17
comp1602_c0_seq1	65	1075	1011	43.92
comp1443_c0_seq1	1339	329	1011	45
comp15767_c0_seq1	1013	3	1011	46.69
comp9487_c0_seq1	1013	3	1011	44.11
comp8103_c0_seq1	1012	2	1011	41.35
comp11216_c0_seq1	1011	1	1011	43.92
comp10048_c0_seq1	93	1103	1011	44.21
comp4512_c0_seq1	1226	216	1011	43.42
comp5924_c0_seq1	12	1022	1011	41.35
comp5401_c0_seq1	1011	1	1011	42.33
comp5028_c0_seq1	66	1076	1011	46.39
comp12097_c0_seq1	173	1183	1011	46.49
comp8787_c0_seq1	31	1038	1008	43.75
comp8657_c0_seq1	1008	1	1008	38.99
comp7832_c0_seq1	245	1252	1008	43.15
comp10808_c0_seq1	145	1152	1008	42.46
comp4095_c0_seq1	49	1056	1008	42.86
comp5181_c0_seq1	1009	2	1008	44.44
comp3579_c0_seq1	1008	1	1008	43.75
comp2922_c0_seq1	1276	269	1008	41.77
comp2917_c0_seq1	83	1090	1008	41.37
comp2917_c0_seq3	52	1059	1008	41.17
comp3533_c0_seq1	1009	2	1008	41.37
comp2119_c0_seq1	138	1145	1008	43.55
comp17913_c0_seq1	210	1217	1008	43.85
comp6399_c0_seq1	1007	3	1005	43.18
comp6097_c0_seq1	16	1020	1005	41.59
comp6097_c0_seq2	16	1020	1005	41.89
comp6043_c0_seq1	1007	3	1005	44.78
comp11949_c0_seq1	90	1094	1005	43.18
comp10886_c0_seq1	1288	284	1005	45.47
comp11841_c0_seq1	1007	3	1005	41.59
comp5180_c0_seq1	1350	346	1005	42.99
comp5416_c0_seq1	1007	3	1005	43.68
comp5410_c0_seq1	1191	187	1005	43.08
comp2656_c0_seq1	1280	276	1005	44.68
comp3584_c0_seq1	1007	3	1005	42.39
comp12952_c0_seq1	44	1048	1005	43.88
comp980_c1_seq4	301	1302	1002	42.32
comp1480_c0_seq1	1035	34	1002	44.21
comp1311_c0_seq2	1027	26	1002	44.01
comp1828_c0_seq1	1002	1	1002	48.4
comp1549_c0_seq1	1416	415	1002	43.21
comp1549_c0_seq2	1254	253	1002	43.11
comp1177_c0_seq1	1003	2	1002	50.6
comp8338_c0_seq1	15	1016	1002	45.81
comp7926_c0_seq2	84	1085	1002	37.33
comp7840_c0_seq2	1306	305	1002	45.91
comp10488_c0_seq1	1002	1	1002	44.51
comp5602_c0_seq2	1004	3	1002	43.01
comp4591_c0_seq1	222	1223	1002	42.81
comp2550_c0_seq1	1003	2	1002	43.61
comp3769_c0_seq1	29	1030	1002	43.71
comp2917_c0_seq2	83	1084	1002	41.12
comp1200_c0_seq1	160	1158	999	40.74
comp216_c0_seq1	1	999	999	43.44
comp1954_c0_seq1	1206	208	999	48.35
comp1582_c0_seq1	1388	390	999	45.55
comp8284_c0_seq1	37	1035	999	40.64
comp6592_c0_seq1	109	1107	999	42.44
comp7717_c0_seq1	57	1055	999	41.24
comp7647_c0_seq1	1000	2	999	43.64
comp7238_c0_seq1	1001	3	999	41.84
comp10332_c0_seq1	999	1	999	44.84
comp4825_c0_seq1	1001	3	999	43.84
comp5663_c0_seq1	63	1061	999	42.14
comp2936_c1_seq1	143	1141	999	45.45
comp2936_c1_seq3	143	1141	999	45.55
comp2571_c0_seq1	1442	444	999	42.34
comp3999_c0_seq1	1051	53	999	42.34
comp3632_c0_seq1	212	1210	999	44.74
comp134_c0_seq1	1152	157	996	47.39
comp348_c0_seq1	1174	179	996	46.79
comp8746_c0_seq1	53	1048	996	39.96
comp7265_c0_seq1	98	1093	996	44.18
comp7427_c0_seq1	1421	426	996	43.67
comp10850_c0_seq1	1260	265	996	45.08
comp4369_c0_seq1	1211	216	996	46.39
comp4973_c0_seq1	996	1	996	46.18
comp4664_c0_seq1	1258	263	996	43.57
comp5800_c0_seq1	220	1215	996	45.38
comp5699_c0_seq1	997	2	996	53.01
comp5961_c0_seq1	24	1019	996	48.59
comp3899_c0_seq1	283	1278	996	44.98
comp2451_c0_seq1	998	3	996	47.79
comp2047_c0_seq1	35	1030	996	45.68
comp17646_c0_seq1	93	1088	996	45.78
comp12595_c0_seq1	39	1034	996	46.59
comp12280_c0_seq1	2	997	996	39.96
comp1067_c0_seq1	1357	365	993	48.74
comp1654_c0_seq1	63	1055	993	45.92
comp15605_c0_seq1	1022	30	993	43.4
comp6010_c0_seq1	57	1049	993	42.3
comp6804_c0_seq1	993	1	993	44.61
comp10108_c0_seq1	993	1	993	43.81
comp10906_c0_seq1	994	2	993	41.69
comp10500_c0_seq1	995	3	993	43.61
comp2400_c0_seq2	993	1	993	38.87
comp16430_c0_seq1	1081	89	993	42.7
comp13999_c0_seq2	994	2	993	42.2
comp1386_c0_seq1	130	1119	990	43.03
comp1311_c0_seq1	1209	220	990	43.94
comp1628_c0_seq1	1219	230	990	45.56
comp8380_c0_seq1	990	1	990	47.88
comp8828_c0_seq1	1186	197	990	44.65
comp10053_c0_seq1	991	2	990	41.01
comp4096_c0_seq1	1418	429	990	40.51
comp4296_c0_seq1	990	1	990	50.51
comp4370_c0_seq1	1243	254	990	38.99
comp5574_c0_seq1	991	2	990	38.08
comp3121_c0_seq2	158	1147	990	40.91
comp2519_c0_seq1	1039	50	990	42.32
comp3163_c0_seq1	1071	82	990	46.97
comp2427_c0_seq1	1059	70	990	48.59
comp2990_c0_seq1	603	1592	990	45.45
comp3685_c0_seq1	57	1046	990	45.45
comp17691_c0_seq1	990	1	990	39.7
comp17844_c0_seq1	20	1009	990	44.44
comp1864_c0_seq1	86	1072	987	44.68
comp1804_c0_seq1	1195	209	987	45.19
comp544_c0_seq1	188	1174	987	41.95
comp806_c0_seq1	94	1080	987	45.09
comp131_c0_seq1	76	1062	987	50.25
comp131_c0_seq2	34	1020	987	47.72
comp15359_c0_seq1	989	3	987	43.77
comp14509_c0_seq1	987	1	987	45.09
comp8914_c0_seq1	1207	221	987	42.76
[truncated: 34,761 more rows]
