# Supplementary material for: De Novo Assembly, Gene Annotation and Marker Development Using Illumina Paired-End Transcriptome Sequences in Celery (Apium graveolens L.)
Source: PLoS One. 2013 Feb 28;8(2):e57686. doi: 10.1371/journal.pone.0057686 (PMC3585167; doi:10.1371/journal.pone.0057686)
Supplement: Table S4 — The main identified chlorophyll metabolism-related genes potentially controlling petiole color. (XLS) [file pone.0057686.s004.xls]

## Sheet: Sheet1
Additional Table S4 The main identified chlorophyll metabolism-related genes potentially controlling petiole color
Unigene name	Best hits	Annotation	Pathway
comp399_c0_seq1	rcu:RCOM_1211480	chlorophyll A/B binding protein, putative; K08909 light-harvesting complex I chlorophyll a/b binding protein 3	|Metabolism; Energy Metabolism; Photosynthesis - antenna proteins [PATH:ko00196-Map:ko00196];|Metabolism; Energy Metabolism; Photosynthesis proteins [BR:ko00194];|
comp306_c0_seq1	ath:AT3G47470	LHCA4; LHCA4 (LIGHT-HARVESTING CHLOROPHYLL-PROTEIN COMPLEX I SUBUNIT A4); chlorophyll binding; K08910 light-harvesting complex I chlorophyll a/b binding protein 4	|Metabolism; Energy Metabolism; Photosynthesis - antenna proteins [PATH:ko00196-Map:ko00196];|Metabolism; Energy Metabolism; Photosynthesis proteins [BR:ko00194];|
comp1213_c0_seq1	vvi:4025125	psbB; photosystem II P680 chlorophyll A apoprotein; K02704 photosystem II CP47 chlorophyll apoprotein	|Metabolism; Energy Metabolism; Photosynthesis [PATH:ko00195-Map:ko00195];|Metabolism; Energy Metabolism; Photosynthesis proteins [BR:ko00194];|
comp67_c0_seq1	rcu:RCOM_0483250	chlorophyll A/B binding protein, putative; K08913 light-harvesting complex II chlorophyll a/b binding protein 2	|Metabolism; Energy Metabolism; Photosynthesis - antenna proteins [PATH:ko00196-Map:ko00196];|Metabolism; Energy Metabolism; Photosynthesis proteins [BR:ko00194];|
comp1716_c0_seq1	vvi:100232934	LHCA1; chlorophyll a/b-binding protein; K08910 light-harvesting complex I chlorophyll a/b binding protein 4	|Metabolism; Energy Metabolism; Photosynthesis - antenna proteins [PATH:ko00196-Map:ko00196];|Metabolism; Energy Metabolism; Photosynthesis proteins [BR:ko00194];|
comp1154_c0_seq1	rcu:RCOM_0264360	chlorophyll A/B binding protein, putative; K08917 light-harvesting complex II chlorophyll a/b binding protein 6	|Metabolism; Energy Metabolism; Photosynthesis - antenna proteins [PATH:ko00196-Map:ko00196];|Metabolism; Energy Metabolism; Photosynthesis proteins [BR:ko00194];|
comp24_c0_seq1	rcu:RCOM_0483250	chlorophyll A/B binding protein, putative; K08913 light-harvesting complex II chlorophyll a/b binding protein 2	|Metabolism; Energy Metabolism; Photosynthesis - antenna proteins [PATH:ko00196-Map:ko00196];|Metabolism; Energy Metabolism; Photosynthesis proteins [BR:ko00194];|
comp24_c0_seq2	rcu:RCOM_0483250	chlorophyll A/B binding protein, putative; K08913 light-harvesting complex II chlorophyll a/b binding protein 2	|Metabolism; Energy Metabolism; Photosynthesis - antenna proteins [PATH:ko00196-Map:ko00196];|Metabolism; Energy Metabolism; Photosynthesis proteins [BR:ko00194];|
comp848_c0_seq1	vvi:4025125	psbB; photosystem II P680 chlorophyll A apoprotein; K02704 photosystem II CP47 chlorophyll apoprotein	|Metabolism; Energy Metabolism; Photosynthesis [PATH:ko00195-Map:ko00195];|Metabolism; Energy Metabolism; Photosynthesis proteins [BR:ko00194];|
comp1099_c0_seq1	vvi:100246457	hypothetical protein LOC100246457; K08916 light-harvesting complex II chlorophyll a/b binding protein 5	|Metabolism; Energy Metabolism; Photosynthesis - antenna proteins [PATH:ko00196-Map:ko00196];|Metabolism; Energy Metabolism; Photosynthesis proteins [BR:ko00194];|
comp1418_c0_seq1	vvi:100241461	hypothetical protein LOC100241461; K04035 magnesium-protoporphyrin IX monomethyl ester (oxidative) cyclase [EC:1.14.13.81]	|Metabolism; Metabolism of Cofactors and Vitamins; Porphyrin and chlorophyll metabolism [PATH:ko00860-Map:ko00860];|
comp471_c0_seq1	vvi:100250737	hypothetical protein LOC100250737; K01845 glutamate-1-semialdehyde 2,1-aminomutase [EC:5.4.3.8]	|Metabolism; Amino Acid Metabolism; Amino acid related enzymes [BR:ko01007];|Metabolism; Metabolism of Cofactors and Vitamins; Porphyrin and chlorophyll metabolism [PATH:ko00860-Map:ko00860];|
comp699_c0_seq1	vvi:100243913	hypothetical protein LOC100243913; K03428 magnesium-protoporphyrin O-methyltransferase [EC:2.1.1.11]	|Metabolism; Metabolism of Cofactors and Vitamins; Porphyrin and chlorophyll metabolism [PATH:ko00860-Map:ko00860];|
comp873_c0_seq1	rcu:RCOM_0798270	ferrochelatase, putative (EC:4.99.1.1); K01772 ferrochelatase [EC:4.99.1.1]	|Metabolism; Metabolism of Cofactors and Vitamins; Porphyrin and chlorophyll metabolism [PATH:ko00860-Map:ko00860];|
comp873_c0_seq2	vvi:100254236	hypothetical protein LOC100254236; K01772 ferrochelatase [EC:4.99.1.1]	|Metabolism; Metabolism of Cofactors and Vitamins; Porphyrin and chlorophyll metabolism [PATH:ko00860-Map:ko00860];|
comp873_c0_seq3	rcu:RCOM_1768240	ferrochelatase, putative (EC:4.99.1.1); K01772 ferrochelatase [EC:4.99.1.1]	|Metabolism; Metabolism of Cofactors and Vitamins; Porphyrin and chlorophyll metabolism [PATH:ko00860-Map:ko00860];|
comp1192_c0_seq1	vvi:100254533	hypothetical protein LOC100254533; K08913 light-harvesting complex II chlorophyll a/b binding protein 2	|Metabolism; Energy Metabolism; Photosynthesis - antenna proteins [PATH:ko00196-Map:ko00196];|Metabolism; Energy Metabolism; Photosynthesis proteins [BR:ko00194];|
comp13_c0_seq1	ath:AT2G34420	LHB1B2; LHB1B2; chlorophyll binding; K08912 light-harvesting complex II chlorophyll a/b binding protein 1	|Metabolism; Energy Metabolism; Photosynthesis - antenna proteins [PATH:ko00196-Map:ko00196];|Metabolism; Energy Metabolism; Photosynthesis proteins [BR:ko00194];|
comp6_c0_seq1	rcu:RCOM_1214080	chlorophyll A/B binding protein, putative; K08912 light-harvesting complex II chlorophyll a/b binding protein 1	|Metabolism; Energy Metabolism; Photosynthesis - antenna proteins [PATH:ko00196-Map:ko00196];|Metabolism; Energy Metabolism; Photosynthesis proteins [BR:ko00194];|
comp6_c0_seq2	pop:POPTR_652073	Lhcb1-2; light-harvesting complex II protein Lhcb1; K08912 light-harvesting complex II chlorophyll a/b binding protein 1	|Metabolism; Energy Metabolism; Photosynthesis - antenna proteins [PATH:ko00196-Map:ko00196];|Metabolism; Energy Metabolism; Photosynthesis proteins [BR:ko00194];|
comp167_c0_seq1	rcu:RCOM_1471590	chlorophyll A/B binding protein, putative; K08910 light-harvesting complex I chlorophyll a/b binding protein 4	|Metabolism; Energy Metabolism; Photosynthesis - antenna proteins [PATH:ko00196-Map:ko00196];|Metabolism; Energy Metabolism; Photosynthesis proteins [BR:ko00194];|
comp746_c0_seq1	vvi:100267235	hypothetical protein LOC100267235; K00522 ferritin heavy chain [EC:1.16.3.1]	|Metabolism; Metabolism of Cofactors and Vitamins; Porphyrin and chlorophyll metabolism [PATH:ko00860-Map:ko00860];|Organismal Systems; Digestive System; Mineral absorption [PATH:ko04978-Map:ko04978];|
comp1433_c0_seq1	vvi:100243271	hypothetical protein LOC100243271; K00228 coproporphyrinogen III oxidase [EC:1.3.3.3]	|Metabolism; Metabolism of Cofactors and Vitamins; Porphyrin and chlorophyll metabolism [PATH:ko00860-Map:ko00860];|
comp59_c0_seq1	vvi:4025091	psaA; photosystem I P700 chlorophyll a apoprotein A1; K02689 photosystem I P700 chlorophyll a apoprotein A1	|Metabolism; Energy Metabolism; Photosynthesis [PATH:ko00195-Map:ko00195];|Metabolism; Energy Metabolism; Photosynthesis proteins [BR:ko00194];|
comp11_c0_seq1	sbi:SORBI_02g032040	hypothetical protein; K08912 light-harvesting complex II chlorophyll a/b binding protein 1	|Metabolism; Energy Metabolism; Photosynthesis - antenna proteins [PATH:ko00196-Map:ko00196];|Metabolism; Energy Metabolism; Photosynthesis proteins [BR:ko00194];|
comp738_c0_seq1	vvi:100259052	hypothetical protein LOC100259052; K02492 glutamyl-tRNA reductase [EC:1.2.1.70]	|Metabolism; Metabolism of Cofactors and Vitamins; Porphyrin and chlorophyll metabolism [PATH:ko00860-Map:ko00860];|
comp738_c0_seq2	vvi:100259052	hypothetical protein LOC100259052; K02492 glutamyl-tRNA reductase [EC:1.2.1.70]	|Metabolism; Metabolism of Cofactors and Vitamins; Porphyrin and chlorophyll metabolism [PATH:ko00860-Map:ko00860];|
comp738_c0_seq3	vvi:100259052	hypothetical protein LOC100259052; K02492 glutamyl-tRNA reductase [EC:1.2.1.70]	|Metabolism; Metabolism of Cofactors and Vitamins; Porphyrin and chlorophyll metabolism [PATH:ko00860-Map:ko00860];|
comp1017_c0_seq1	vvi:100258964	CHLH; magnesium chelatase H subunit; K03403 magnesium chelatase subunit H [EC:6.6.1.1]	|Metabolism; Metabolism of Cofactors and Vitamins; Porphyrin and chlorophyll metabolism [PATH:ko00860-Map:ko00860];|
comp385_c0_seq1	pop:Poptr_cp017	psbC; photosystem II 44 kDa protein; K02705 photosystem II CP43 chlorophyll apoprotein	|Metabolism; Energy Metabolism; Photosynthesis [PATH:ko00195-Map:ko00195];|Metabolism; Energy Metabolism; Photosynthesis proteins [BR:ko00194];|
comp1631_c0_seq1	vvi:100255647	hypothetical protein LOC100255647; K00218 protochlorophyllide reductase [EC:1.3.1.33]	|Metabolism; Metabolism of Cofactors and Vitamins; Porphyrin and chlorophyll metabolism [PATH:ko00860-Map:ko00860];|
comp219_c0_seq1	sbi:SORBI_04g004770	hypothetical protein; K08907 light-harvesting complex I chlorophyll a/b binding protein 1	|Metabolism; Energy Metabolism; Photosynthesis - antenna proteins [PATH:ko00196-Map:ko00196];|Metabolism; Energy Metabolism; Photosynthesis proteins [BR:ko00194];|
comp219_c0_seq2	vvi:100263275	hypothetical protein LOC100263275; K08907 light-harvesting complex I chlorophyll a/b binding protein 1	|Metabolism; Energy Metabolism; Photosynthesis - antenna proteins [PATH:ko00196-Map:ko00196];|Metabolism; Energy Metabolism; Photosynthesis proteins [BR:ko00194];|
comp441_c0_seq1	vvi:100241887	hypothetical protein LOC100241887; K08917 light-harvesting complex II chlorophyll a/b binding protein 6	|Metabolism; Energy Metabolism; Photosynthesis - antenna proteins [PATH:ko00196-Map:ko00196];|Metabolism; Energy Metabolism; Photosynthesis proteins [BR:ko00194];|
comp441_c0_seq2	vvi:100241887	hypothetical protein LOC100241887; K08917 light-harvesting complex II chlorophyll a/b binding protein 6	|Metabolism; Energy Metabolism; Photosynthesis - antenna proteins [PATH:ko00196-Map:ko00196];|Metabolism; Energy Metabolism; Photosynthesis proteins [BR:ko00194];|
comp107_c0_seq1	pop:POPTR_668020	photosystem II light-harvesting complex II protein Lhcb4; K08915 light-harvesting complex II chlorophyll a/b binding protein 4	|Metabolism; Energy Metabolism; Photosynthesis - antenna proteins [PATH:ko00196-Map:ko00196];|Metabolism; Energy Metabolism; Photosynthesis proteins [BR:ko00194];|
comp107_c0_seq2	pop:POPTR_668020	photosystem II light-harvesting complex II protein Lhcb4; K08915 light-harvesting complex II chlorophyll a/b binding protein 4	|Metabolism; Energy Metabolism; Photosynthesis - antenna proteins [PATH:ko00196-Map:ko00196];|Metabolism; Energy Metabolism; Photosynthesis proteins [BR:ko00194];|
comp105_c0_seq1	vvi:100243277	hypothetical protein LOC100243277; K10960 geranylgeranyl reductase [EC:1.3.1.83]	|Metabolism; Metabolism of Cofactors and Vitamins; Porphyrin and chlorophyll metabolism [PATH:ko00860-Map:ko00860];|Metabolism; Metabolism of Terpenoids and Polyketides; Terpenoid backbone biosynthesis [PATH:ko00900-Map:ko00900];|
comp1778_c0_seq1	pop:POPTR_1117517	pheophorbide a oxygenase; K13071 pheophorbide a oxygenase [EC:1.14.12.20]	|Metabolism; Metabolism of Cofactors and Vitamins; Porphyrin and chlorophyll metabolism [PATH:ko00860-Map:ko00860];|
comp558_c0_seq1	sbi:SORBI_09g028720	hypothetical protein; K08912 light-harvesting complex II chlorophyll a/b binding protein 1	|Metabolism; Energy Metabolism; Photosynthesis - antenna proteins [PATH:ko00196-Map:ko00196];|Metabolism; Energy Metabolism; Photosynthesis proteins [BR:ko00194];|
comp1669_c0_seq1	pop:POPTR_589310	Lhca6; light-harvesting complex I protein Lhca6; K08908 light-harvesting complex I chlorophyll a/b binding protein 2	|Metabolism; Energy Metabolism; Photosynthesis - antenna proteins [PATH:ko00196-Map:ko00196];|Metabolism; Energy Metabolism; Photosynthesis proteins [BR:ko00194];|
comp239_c0_seq1	vvi:100266036	hypothetical protein LOC100266036; K08908 light-harvesting complex I chlorophyll a/b binding protein 2	|Metabolism; Energy Metabolism; Photosynthesis - antenna proteins [PATH:ko00196-Map:ko00196];|Metabolism; Energy Metabolism; Photosynthesis proteins [BR:ko00194];|
comp239_c0_seq2	vvi:100246457	hypothetical protein LOC100246457; K08916 light-harvesting complex II chlorophyll a/b binding protein 5	|Metabolism; Energy Metabolism; Photosynthesis - antenna proteins [PATH:ko00196-Map:ko00196];|Metabolism; Energy Metabolism; Photosynthesis proteins [BR:ko00194];|
comp239_c0_seq3	vvi:100266036	hypothetical protein LOC100266036; K08908 light-harvesting complex I chlorophyll a/b binding protein 2	|Metabolism; Energy Metabolism; Photosynthesis - antenna proteins [PATH:ko00196-Map:ko00196];|Metabolism; Energy Metabolism; Photosynthesis proteins [BR:ko00194];|
comp239_c0_seq4	vvi:100260599	hypothetical protein LOC100260599; K08914 light-harvesting complex II chlorophyll a/b binding protein 3	|Metabolism; Energy Metabolism; Photosynthesis - antenna proteins [PATH:ko00196-Map:ko00196];|Metabolism; Energy Metabolism; Photosynthesis proteins [BR:ko00194];|
comp239_c0_seq5	vvi:100260599	hypothetical protein LOC100260599; K08914 light-harvesting complex II chlorophyll a/b binding protein 3	|Metabolism; Energy Metabolism; Photosynthesis - antenna proteins [PATH:ko00196-Map:ko00196];|Metabolism; Energy Metabolism; Photosynthesis proteins [BR:ko00194];|
comp239_c0_seq6	vvi:100266036	hypothetical protein LOC100266036; K08908 light-harvesting complex I chlorophyll a/b binding protein 2	|Metabolism; Energy Metabolism; Photosynthesis - antenna proteins [PATH:ko00196-Map:ko00196];|Metabolism; Energy Metabolism; Photosynthesis proteins [BR:ko00194];|
comp239_c0_seq7	vvi:100260599	hypothetical protein LOC100260599; K08914 light-harvesting complex II chlorophyll a/b binding protein 3	|Metabolism; Energy Metabolism; Photosynthesis - antenna proteins [PATH:ko00196-Map:ko00196];|Metabolism; Energy Metabolism; Photosynthesis proteins [BR:ko00194];|
comp26125_c0_seq1	vvi:100250675	hypothetical protein LOC100250675; K01719 uroporphyrinogen-III synthase [EC:4.2.1.75]	|Metabolism; Metabolism of Cofactors and Vitamins; Porphyrin and chlorophyll metabolism [PATH:ko00860-Map:ko00860];|
comp26218_c0_seq1	vvi:100265035	hypothetical protein LOC100265035; K13606 chlorophyll(ide) b reductase [EC:1.1.1.294]	|Metabolism; Metabolism of Cofactors and Vitamins; Porphyrin and chlorophyll metabolism [PATH:ko00860-Map:ko00860];|
comp27547_c0_seq1	rcu:RCOM_1507390	coproporphyrinigen III oxidase, putative (EC:1.3.99.22); K02495 oxygen-independent coproporphyrinogen III oxidase [EC:1.3.99.22]	|Metabolism; Metabolism of Cofactors and Vitamins; Porphyrin and chlorophyll metabolism [PATH:ko00860-Map:ko00860];|
comp26493_c0_seq1	ssn:SSON_0592	phpB; PhpB; K02226 alpha-ribazole phosphatase [EC:3.1.3.73]	|Metabolism; Metabolism of Cofactors and Vitamins; Porphyrin and chlorophyll metabolism [PATH:ko00860-Map:ko00860];|
comp38618_c0_seq1	stt:t0203	hemL; glutamate-1-semialdehyde aminotransferase (EC:5.4.3.8); K01845 glutamate-1-semialdehyde 2,1-aminomutase [EC:5.4.3.8]	|Metabolism; Amino Acid Metabolism; Amino acid related enzymes [BR:ko01007];|Metabolism; Metabolism of Cofactors and Vitamins; Porphyrin and chlorophyll metabolism [PATH:ko00860-Map:ko00860];|
comp39607_c0_seq1	rcu:RCOM_0037080	bacteriochlorophyll synthase, putative; K12501 homogentisate solanesyltransferase	|Metabolism; Metabolism of Cofactors and Vitamins; Ubiquinone and other terpenoid-quinone biosynthesis [PATH:ko00130-Map:ko00130];|Metabolism; Metabolism of Terpenoids and Polyketides; Prenyltransferases [BR:ko01006];|
comp15790_c0_seq1	rcu:RCOM_1030560	porphobilinogen synthase, putative (EC:4.2.1.24); K01698 porphobilinogen synthase [EC:4.2.1.24]	|Metabolism; Metabolism of Cofactors and Vitamins; Porphyrin and chlorophyll metabolism [PATH:ko00860-Map:ko00860];|
comp14656_c0_seq1	vvi:100261621	hypothetical protein LOC100261621; K02257 protoheme IX farnesyltransferase [EC:2.5.1.-]	|Metabolism; Energy Metabolism; Oxidative phosphorylation [PATH:ko00190-Map:ko00190];|Metabolism; Metabolism of Cofactors and Vitamins; Porphyrin and chlorophyll metabolism [PATH:ko00860-Map:ko00860];|Metabolism; Metabolism of Terpenoids and Polyketides; Prenyltransferases [BR:ko01006];|
comp15092_c0_seq1	vvi:100243048	hypothetical protein LOC100243048; K03404 magnesium chelatase subunit D [EC:6.6.1.1]	|Metabolism; Metabolism of Cofactors and Vitamins; Porphyrin and chlorophyll metabolism [PATH:ko00860-Map:ko00860];|
comp15977_c0_seq1	vvi:100250675	hypothetical protein LOC100250675; K01719 uroporphyrinogen-III synthase [EC:4.2.1.75]	|Metabolism; Metabolism of Cofactors and Vitamins; Porphyrin and chlorophyll metabolism [PATH:ko00860-Map:ko00860];|
comp15977_c0_seq2	vvi:100250675	hypothetical protein LOC100250675; K01719 uroporphyrinogen-III synthase [EC:4.2.1.75]	|Metabolism; Metabolism of Cofactors and Vitamins; Porphyrin and chlorophyll metabolism [PATH:ko00860-Map:ko00860];|
comp8177_c0_seq1	rcu:RCOM_0847660	ferritin, plant, putative (EC:1.16.3.1); K00522 ferritin heavy chain [EC:1.16.3.1]	|Metabolism; Metabolism of Cofactors and Vitamins; Porphyrin and chlorophyll metabolism [PATH:ko00860-Map:ko00860];|Organismal Systems; Digestive System; Mineral absorption [PATH:ko04978-Map:ko04978];|
comp9157_c0_seq1	vvi:100263087	hypothetical protein LOC100263087; K01885 glutamyl-tRNA synthetase [EC:6.1.1.17]	|Genetic Information Processing; Translation; Aminoacyl-tRNA biosynthesis [PATH:ko00970-Map:ko00970];|Metabolism; Amino Acid Metabolism; Amino acid related enzymes [BR:ko01007];|Metabolism; Metabolism of Cofactors and Vitamins; Porphyrin and chlorophyll metabolism [PATH:ko00860-Map:ko00860];|
comp24201_c0_seq1	rcu:RCOM_1678480	amine oxidase, putative (EC:1.3.3.4); K00231 protoporphyrinogen oxidase [EC:1.3.3.4]	|Metabolism; Metabolism of Cofactors and Vitamins; Porphyrin and chlorophyll metabolism [PATH:ko00860-Map:ko00860];|
comp6784_c0_seq1	ptr:738986	FTH1; ferritin, heavy polypeptide 1; K00522 ferritin heavy chain [EC:1.16.3.1]	|Metabolism; Metabolism of Cofactors and Vitamins; Porphyrin and chlorophyll metabolism [PATH:ko00860-Map:ko00860];|Organismal Systems; Digestive System; Mineral absorption [PATH:ko04978-Map:ko04978];|
comp6336_c0_seq1	rcu:RCOM_1211480	chlorophyll A/B binding protein, putative; K08909 light-harvesting complex I chlorophyll a/b binding protein 3	|Metabolism; Energy Metabolism; Photosynthesis - antenna proteins [PATH:ko00196-Map:ko00196];|Metabolism; Energy Metabolism; Photosynthesis proteins [BR:ko00194];|
comp6156_c0_seq1	pop:POPTR_664872	Lhcb2-1; light-harvesting complex II protein Lhcb2; K08913 light-harvesting complex II chlorophyll a/b binding protein 2	|Metabolism; Energy Metabolism; Photosynthesis - antenna proteins [PATH:ko00196-Map:ko00196];|Metabolism; Energy Metabolism; Photosynthesis proteins [BR:ko00194];|
comp7764_c0_seq1	vvi:100250669	hypothetical protein LOC100250669; K04040 chlorophyll synthase [EC:2.5.1.62]	|Metabolism; Metabolism of Cofactors and Vitamins; Porphyrin and chlorophyll metabolism [PATH:ko00860-Map:ko00860];|Metabolism; Metabolism of Terpenoids and Polyketides; Prenyltransferases [BR:ko01006];|
comp6953_c0_seq1	vvi:100263087	hypothetical protein LOC100263087; K01885 glutamyl-tRNA synthetase [EC:6.1.1.17]	|Genetic Information Processing; Translation; Aminoacyl-tRNA biosynthesis [PATH:ko00970-Map:ko00970];|Metabolism; Amino Acid Metabolism; Amino acid related enzymes [BR:ko01007];|Metabolism; Metabolism of Cofactors and Vitamins; Porphyrin and chlorophyll metabolism [PATH:ko00860-Map:ko00860];|
comp7667_c0_seq1	vvi:100259397	hypothetical protein LOC100259397; K13606 chlorophyll(ide) b reductase [EC:1.1.1.294]	|Metabolism; Metabolism of Cofactors and Vitamins; Porphyrin and chlorophyll metabolism [PATH:ko00860-Map:ko00860];|
comp7667_c0_seq2	rcu:RCOM_1052710	short-chain dehydrogenase, putative (EC:1.1.1.47); K13606 chlorophyll(ide) b reductase [EC:1.1.1.294]	|Metabolism; Metabolism of Cofactors and Vitamins; Porphyrin and chlorophyll metabolism [PATH:ko00860-Map:ko00860];|
comp36947_c0_seq1	ssn:SSON_0411	cyoE; protoheme IX farnesyltransferase; K02301 protoheme IX farnesyltransferase [EC:2.5.1.-]	|Metabolism; Energy Metabolism; Oxidative phosphorylation [PATH:ko00190-Map:ko00190];|Metabolism; Metabolism of Cofactors and Vitamins; Porphyrin and chlorophyll metabolism [PATH:ko00860-Map:ko00860];|Metabolism; Metabolism of Terpenoids and Polyketides; Prenyltransferases [BR:ko01006];|
comp37426_c0_seq1	ptr:747113	hypothetical protein LOC747113; K13625 ferritin light chain	|Metabolism; Metabolism of Cofactors and Vitamins; Porphyrin and chlorophyll metabolism [PATH:ko00860-Map:ko00860];|Organismal Systems; Digestive System; Mineral absorption [PATH:ko04978-Map:ko04978];|
comp21713_c0_seq1	vvi:100263087	hypothetical protein LOC100263087; K01885 glutamyl-tRNA synthetase [EC:6.1.1.17]	|Genetic Information Processing; Translation; Aminoacyl-tRNA biosynthesis [PATH:ko00970-Map:ko00970];|Metabolism; Amino Acid Metabolism; Amino acid related enzymes [BR:ko01007];|Metabolism; Metabolism of Cofactors and Vitamins; Porphyrin and chlorophyll metabolism [PATH:ko00860-Map:ko00860];|
comp20538_c0_seq1	rcu:RCOM_1578810	Magnesium-chelatase subunit chlD, chloroplast precursor, putative (EC:6.6.1.1); K03404 magnesium chelatase subunit D [EC:6.6.1.1]	|Metabolism; Metabolism of Cofactors and Vitamins; Porphyrin and chlorophyll metabolism [PATH:ko00860-Map:ko00860];|
comp21190_c0_seq1	vvi:100253115	hypothetical protein LOC100253115; K10960 geranylgeranyl reductase [EC:1.3.1.83]	|Metabolism; Metabolism of Cofactors and Vitamins; Porphyrin and chlorophyll metabolism [PATH:ko00860-Map:ko00860];|Metabolism; Metabolism of Terpenoids and Polyketides; Terpenoid backbone biosynthesis [PATH:ko00900-Map:ko00900];|
comp33024_c0_seq1	sbo:SBO_3815	hemD; uroporphyrinogen-III synthase (EC:4.2.1.75); K01719 uroporphyrinogen-III synthase [EC:4.2.1.75]	|Metabolism; Metabolism of Cofactors and Vitamins; Porphyrin and chlorophyll metabolism [PATH:ko00860-Map:ko00860];|
comp33624_c0_seq1	pop:POPTR_819093	hypothetical protein; K00510 heme oxygenase [EC:1.14.99.3]	|Metabolism; Metabolism of Cofactors and Vitamins; Porphyrin and chlorophyll metabolism [PATH:ko00860-Map:ko00860];|Organismal Systems; Digestive System; Mineral absorption [PATH:ko04978-Map:ko04978];|
comp33983_c0_seq1	ncr:NCU01546	coproporphyrinogen III oxidase; K00228 coproporphyrinogen III oxidase [EC:1.3.3.3]	|Metabolism; Metabolism of Cofactors and Vitamins; Porphyrin and chlorophyll metabolism [PATH:ko00860-Map:ko00860];|
comp33446_c0_seq1	ssn:SSON_4170	hemE; uroporphyrinogen decarboxylase (EC:4.1.1.37); K01599 uroporphyrinogen decarboxylase [EC:4.1.1.37]	|Metabolism; Metabolism of Cofactors and Vitamins; Porphyrin and chlorophyll metabolism [PATH:ko00860-Map:ko00860];|
comp32863_c0_seq1	vvi:100251414	hypothetical protein LOC100251414; K02259 cytochrome c oxidase subunit XV assembly protein	|Environmental Information Processing; Signal Transduction; Two-component system [PATH:ko02020-Map:ko02020];|Metabolism; Energy Metabolism; Oxidative phosphorylation [PATH:ko00190-Map:ko00190];|Metabolism; Metabolism of Cofactors and Vitamins; Porphyrin and chlorophyll metabolism [PATH:ko00860-Map:ko00860];|
comp28598_c0_seq1	vvi:100243962	hypothetical protein LOC100243962; K08908 light-harvesting complex I chlorophyll a/b binding protein 2	|Metabolism; Energy Metabolism; Photosynthesis - antenna proteins [PATH:ko00196-Map:ko00196];|Metabolism; Energy Metabolism; Photosynthesis proteins [BR:ko00194];|
comp28048_c0_seq1	vvi:100254236	hypothetical protein LOC100254236; K01772 ferrochelatase [EC:4.99.1.1]	|Metabolism; Metabolism of Cofactors and Vitamins; Porphyrin and chlorophyll metabolism [PATH:ko00860-Map:ko00860];|
comp22143_c0_seq1	vvi:100254398	hypothetical protein LOC100254398; K00231 protoporphyrinogen oxidase [EC:1.3.3.4]	|Metabolism; Metabolism of Cofactors and Vitamins; Porphyrin and chlorophyll metabolism [PATH:ko00860-Map:ko00860];|
comp22015_c0_seq1	ssn:SSON_4170	hemE; uroporphyrinogen decarboxylase (EC:4.1.1.37); K01599 uroporphyrinogen decarboxylase [EC:4.1.1.37]	|Metabolism; Metabolism of Cofactors and Vitamins; Porphyrin and chlorophyll metabolism [PATH:ko00860-Map:ko00860];|
comp10849_c0_seq1	pop:POPTR_568456	Lhcb1-1; light-harvesting complex II protein Lhcb1; K08912 light-harvesting complex II chlorophyll a/b binding protein 1	|Metabolism; Energy Metabolism; Photosynthesis - antenna proteins [PATH:ko00196-Map:ko00196];|Metabolism; Energy Metabolism; Photosynthesis proteins [BR:ko00194];|
comp10046_c0_seq1	rcu:RCOM_1030560	porphobilinogen synthase, putative (EC:4.2.1.24); K01698 porphobilinogen synthase [EC:4.2.1.24]	|Metabolism; Metabolism of Cofactors and Vitamins; Porphyrin and chlorophyll metabolism [PATH:ko00860-Map:ko00860];|
comp4079_c0_seq1	pop:POPTR_664934	Lhca3; light-harvesting complex I protein Lhca3; K08909 light-harvesting complex I chlorophyll a/b binding protein 3	|Metabolism; Energy Metabolism; Photosynthesis - antenna proteins [PATH:ko00196-Map:ko00196];|Metabolism; Energy Metabolism; Photosynthesis proteins [BR:ko00194];|
comp4017_c0_seq1	vvi:100250669	hypothetical protein LOC100250669; K04040 chlorophyll synthase [EC:2.5.1.62]	|Metabolism; Metabolism of Cofactors and Vitamins; Porphyrin and chlorophyll metabolism [PATH:ko00860-Map:ko00860];|Metabolism; Metabolism of Terpenoids and Polyketides; Prenyltransferases [BR:ko01006];|
comp4081_c0_seq1	vvi:100256831	hypothetical protein LOC100256831; K13071 pheophorbide a oxygenase [EC:1.14.12.20]	|Metabolism; Metabolism of Cofactors and Vitamins; Porphyrin and chlorophyll metabolism [PATH:ko00860-Map:ko00860];|
comp4081_c0_seq2	rcu:RCOM_0475420	pheophorbide A oxygenase, putative; K13071 pheophorbide a oxygenase [EC:1.14.12.20]	|Metabolism; Metabolism of Cofactors and Vitamins; Porphyrin and chlorophyll metabolism [PATH:ko00860-Map:ko00860];|
comp4032_c0_seq1	rcu:RCOM_0689410	uroporphyrinogen decarboxylase, putative (EC:4.1.1.37); K01599 uroporphyrinogen decarboxylase [EC:4.1.1.37]	|Metabolism; Metabolism of Cofactors and Vitamins; Porphyrin and chlorophyll metabolism [PATH:ko00860-Map:ko00860];|
comp5740_c0_seq1	vvi:100255844	hypothetical protein LOC100255844; K08911 light-harvesting complex I chlorophyll a/b binding protein 5	|Metabolism; Energy Metabolism; Photosynthesis - antenna proteins [PATH:ko00196-Map:ko00196];|Metabolism; Energy Metabolism; Photosynthesis proteins [BR:ko00194];|
comp4957_c0_seq1	vvi:100243415	hypothetical protein LOC100243415; K00231 protoporphyrinogen oxidase [EC:1.3.3.4]	|Metabolism; Metabolism of Cofactors and Vitamins; Porphyrin and chlorophyll metabolism [PATH:ko00860-Map:ko00860];|
comp5019_c0_seq1	bta:281173	FTH1, MGC128102; ferritin, heavy polypeptide 1 (EC:1.16.3.1); K00522 ferritin heavy chain [EC:1.16.3.1]	|Metabolism; Metabolism of Cofactors and Vitamins; Porphyrin and chlorophyll metabolism [PATH:ko00860-Map:ko00860];|Organismal Systems; Digestive System; Mineral absorption [PATH:ko04978-Map:ko04978];|
comp34650_c0_seq1	ncr:NCU01546	coproporphyrinogen III oxidase; K00228 coproporphyrinogen III oxidase [EC:1.3.3.3]	|Metabolism; Metabolism of Cofactors and Vitamins; Porphyrin and chlorophyll metabolism [PATH:ko00860-Map:ko00860];|
comp40358_c0_seq1	ssn:SSON_4017	fre, fadI, ubiB; FMN reductase (EC:1.5.1.29); K05368 aquacobalamin reductase / NAD(P)H-flavin reductase [EC:1.16.1.3 1.5.1.29]	|Metabolism; Metabolism of Cofactors and Vitamins; Porphyrin and chlorophyll metabolism [PATH:ko00860-Map:ko00860];|Metabolism; Metabolism of Cofactors and Vitamins; Riboflavin metabolism [PATH:ko00740-Map:ko00740];|
comp40019_c0_seq1	ssn:SSON_0166	hemL; glutamate-1-semialdehyde aminotransferase (EC:5.4.3.8); K01845 glutamate-1-semialdehyde 2,1-aminomutase [EC:5.4.3.8]	|Metabolism; Amino Acid Metabolism; Amino acid related enzymes [BR:ko01007];|Metabolism; Metabolism of Cofactors and Vitamins; Porphyrin and chlorophyll metabolism [PATH:ko00860-Map:ko00860];|
comp41801_c0_seq1	ssn:SSON_0347	hemB; delta-aminolevulinic acid dehydratase (EC:4.2.1.24); K01698 porphobilinogen synthase [EC:4.2.1.24]	|Metabolism; Metabolism of Cofactors and Vitamins; Porphyrin and chlorophyll metabolism [PATH:ko00860-Map:ko00860];|
comp41665_c0_seq1	ssn:SSON_0166	hemL; glutamate-1-semialdehyde aminotransferase (EC:5.4.3.8); K01845 glutamate-1-semialdehyde 2,1-aminomutase [EC:5.4.3.8]	|Metabolism; Amino Acid Metabolism; Amino acid related enzymes [BR:ko01007];|Metabolism; Metabolism of Cofactors and Vitamins; Porphyrin and chlorophyll metabolism [PATH:ko00860-Map:ko00860];|
comp19544_c0_seq1	rcu:RCOM_0920350	chlorophyll a oxygenase, putative (EC:1.14.13.82)
comp19533_c0_seq1	vvi:100254398	hypothetical protein LOC100254398; K00231 protoporphyrinogen oxidase [EC:1.3.3.4]	|Metabolism; Metabolism of Cofactors and Vitamins; Porphyrin and chlorophyll metabolism [PATH:ko00860-Map:ko00860];|
comp19736_c0_seq1	rcu:RCOM_1534040	porphobilinogen deaminase, putative (EC:2.5.1.61); K01749 hydroxymethylbilane synthase [EC:2.5.1.61]	|Metabolism; Metabolism of Cofactors and Vitamins; Porphyrin and chlorophyll metabolism [PATH:ko00860-Map:ko00860];|
comp19073_c0_seq1	pop:POPTR_764544	red chlorophyll catabolite reductase; K13545 red chlorophyll catabolite reductase [EC:1.3.1.80]	|Metabolism; Metabolism of Cofactors and Vitamins; Porphyrin and chlorophyll metabolism [PATH:ko00860-Map:ko00860];|
comp18049_c0_seq1	eco:b1992	cobS, ECK1987, JW1970; cobalamin synthase (EC:2.-.-.-); K02233 adenosylcobinamide-GDP ribazoletransferase [EC:2.7.8.26]	|Metabolism; Metabolism of Cofactors and Vitamins; Porphyrin and chlorophyll metabolism [PATH:ko00860-Map:ko00860];|
comp18390_c0_seq1	vvi:100254398	hypothetical protein LOC100254398; K00231 protoporphyrinogen oxidase [EC:1.3.3.4]	|Metabolism; Metabolism of Cofactors and Vitamins; Porphyrin and chlorophyll metabolism [PATH:ko00860-Map:ko00860];|
comp2486_c0_seq1	pop:POPTR_276297	uroporphyrinogen decarboxylase (EC:4.1.1.37); K01599 uroporphyrinogen decarboxylase [EC:4.1.1.37]	|Metabolism; Metabolism of Cofactors and Vitamins; Porphyrin and chlorophyll metabolism [PATH:ko00860-Map:ko00860];|
comp2486_c0_seq2	pop:POPTR_276297	uroporphyrinogen decarboxylase (EC:4.1.1.37); K01599 uroporphyrinogen decarboxylase [EC:4.1.1.37]	|Metabolism; Metabolism of Cofactors and Vitamins; Porphyrin and chlorophyll metabolism [PATH:ko00860-Map:ko00860];|
comp3474_c0_seq1	rcu:RCOM_0483250	chlorophyll A/B binding protein, putative; K08913 light-harvesting complex II chlorophyll a/b binding protein 2	|Metabolism; Energy Metabolism; Photosynthesis - antenna proteins [PATH:ko00196-Map:ko00196];|Metabolism; Energy Metabolism; Photosynthesis proteins [BR:ko00194];|
comp3279_c0_seq1	rcu:RCOM_1534040	porphobilinogen deaminase, putative (EC:2.5.1.61); K01749 hydroxymethylbilane synthase [EC:2.5.1.61]	|Metabolism; Metabolism of Cofactors and Vitamins; Porphyrin and chlorophyll metabolism [PATH:ko00860-Map:ko00860];|
comp3279_c0_seq2	rcu:RCOM_1534040	porphobilinogen deaminase, putative (EC:2.5.1.61); K01749 hydroxymethylbilane synthase [EC:2.5.1.61]	|Metabolism; Metabolism of Cofactors and Vitamins; Porphyrin and chlorophyll metabolism [PATH:ko00860-Map:ko00860];|
comp2889_c0_seq1	vvi:100241491	hypothetical protein LOC100241491; K00218 protochlorophyllide reductase [EC:1.3.1.33]	|Metabolism; Metabolism of Cofactors and Vitamins; Porphyrin and chlorophyll metabolism [PATH:ko00860-Map:ko00860];|
comp2850_c0_seq1	ath:AT5G64050	ERS; ERS (GLUTAMATE TRNA SYNTHETASE); glutamate-tRNA ligase (EC:6.1.1.17); K01885 glutamyl-tRNA synthetase [EC:6.1.1.17]	|Genetic Information Processing; Translation; Aminoacyl-tRNA biosynthesis [PATH:ko00970-Map:ko00970];|Metabolism; Amino Acid Metabolism; Amino acid related enzymes [BR:ko01007];|Metabolism; Metabolism of Cofactors and Vitamins; Porphyrin and chlorophyll metabolism [PATH:ko00860-Map:ko00860];|
comp2850_c0_seq2	ath:AT5G64050	ERS; ERS (GLUTAMATE TRNA SYNTHETASE); glutamate-tRNA ligase (EC:6.1.1.17); K01885 glutamyl-tRNA synthetase [EC:6.1.1.17]	|Genetic Information Processing; Translation; Aminoacyl-tRNA biosynthesis [PATH:ko00970-Map:ko00970];|Metabolism; Amino Acid Metabolism; Amino acid related enzymes [BR:ko01007];|Metabolism; Metabolism of Cofactors and Vitamins; Porphyrin and chlorophyll metabolism [PATH:ko00860-Map:ko00860];|
comp3515_c0_seq1	vvi:100267459	hypothetical protein LOC100267459; K03405 magnesium chelatase subunit I [EC:6.6.1.1]	|Metabolism; Metabolism of Cofactors and Vitamins; Porphyrin and chlorophyll metabolism [PATH:ko00860-Map:ko00860];|
comp2888_c0_seq1	vvi:100246457	hypothetical protein LOC100246457; K08916 light-harvesting complex II chlorophyll a/b binding protein 5	|Metabolism; Energy Metabolism; Photosynthesis - antenna proteins [PATH:ko00196-Map:ko00196];|Metabolism; Energy Metabolism; Photosynthesis proteins [BR:ko00194];|
comp2504_c0_seq1	rcu:RCOM_1583670	Glutamyl-tRNA reductase 1, chloroplast precursor, putative (EC:1.2.1.70); K02492 glutamyl-tRNA reductase [EC:1.2.1.70]	|Metabolism; Metabolism of Cofactors and Vitamins; Porphyrin and chlorophyll metabolism [PATH:ko00860-Map:ko00860];|
comp3382_c0_seq1	vvi:100254533	hypothetical protein LOC100254533; K08913 light-harvesting complex II chlorophyll a/b binding protein 2	|Metabolism; Energy Metabolism; Photosynthesis - antenna proteins [PATH:ko00196-Map:ko00196];|Metabolism; Energy Metabolism; Photosynthesis proteins [BR:ko00194];|
comp3388_c0_seq1	vvi:100256544	hypothetical protein LOC100256544; K14172 light-harvesting complex II chlorophyll a/b binding protein 7	|Metabolism; Energy Metabolism; Photosynthesis - antenna proteins [PATH:ko00196-Map:ko00196];|Metabolism; Energy Metabolism; Photosynthesis proteins [BR:ko00194];|
comp2837_c0_seq1	vvi:100259052	hypothetical protein LOC100259052; K02492 glutamyl-tRNA reductase [EC:1.2.1.70]	|Metabolism; Metabolism of Cofactors and Vitamins; Porphyrin and chlorophyll metabolism [PATH:ko00860-Map:ko00860];|
comp2858_c0_seq1	vvi:100249078	hypothetical protein LOC100249078; K00510 heme oxygenase [EC:1.14.99.3]	|Metabolism; Metabolism of Cofactors and Vitamins; Porphyrin and chlorophyll metabolism [PATH:ko00860-Map:ko00860];|Organismal Systems; Digestive System; Mineral absorption [PATH:ko04978-Map:ko04978];|
comp2403_c0_seq1	pop:POPTR_710027	glutamyl-tRNA reductase (EC:1.2.1.70); K02492 glutamyl-tRNA reductase [EC:1.2.1.70]	|Metabolism; Metabolism of Cofactors and Vitamins; Porphyrin and chlorophyll metabolism [PATH:ko00860-Map:ko00860];|
comp2624_c0_seq1	vvi:100246457	hypothetical protein LOC100246457; K08916 light-harvesting complex II chlorophyll a/b binding protein 5	|Metabolism; Energy Metabolism; Photosynthesis - antenna proteins [PATH:ko00196-Map:ko00196];|Metabolism; Energy Metabolism; Photosynthesis proteins [BR:ko00194];|
comp3672_c0_seq1	ath:AT4G13250	short-chain dehydrogenase/reductase (SDR) family protein; K13606 chlorophyll(ide) b reductase [EC:1.1.1.294]	|Metabolism; Metabolism of Cofactors and Vitamins; Porphyrin and chlorophyll metabolism [PATH:ko00860-Map:ko00860];|
comp2811_c0_seq1	vvi:100241491	hypothetical protein LOC100241491; K00218 protochlorophyllide reductase [EC:1.3.1.33]	|Metabolism; Metabolism of Cofactors and Vitamins; Porphyrin and chlorophyll metabolism [PATH:ko00860-Map:ko00860];|
comp2498_c0_seq1	ath:AT4G01690	PPOX; PPOX; protoporphyrinogen oxidase (EC:1.3.3.4); K00231 protoporphyrinogen oxidase [EC:1.3.3.4]	|Metabolism; Metabolism of Cofactors and Vitamins; Porphyrin and chlorophyll metabolism [PATH:ko00860-Map:ko00860];|
comp3759_c0_seq1	rcu:RCOM_0847660	ferritin, plant, putative (EC:1.16.3.1); K00522 ferritin heavy chain [EC:1.16.3.1]	|Metabolism; Metabolism of Cofactors and Vitamins; Porphyrin and chlorophyll metabolism [PATH:ko00860-Map:ko00860];|Organismal Systems; Digestive System; Mineral absorption [PATH:ko04978-Map:ko04978];|
comp16081_c0_seq1	rcu:RCOM_1534040	porphobilinogen deaminase, putative (EC:2.5.1.61); K01749 hydroxymethylbilane synthase [EC:2.5.1.61]	|Metabolism; Metabolism of Cofactors and Vitamins; Porphyrin and chlorophyll metabolism [PATH:ko00860-Map:ko00860];|
comp17964_c0_seq2	pop:POPTR_716668	hypothetical protein; K13600 chlorophyllide a oxygenase [EC:1.13.12.14]	|Metabolism; Metabolism of Cofactors and Vitamins; Porphyrin and chlorophyll metabolism [PATH:ko00860-Map:ko00860];|
comp17192_c0_seq1	rcu:RCOM_1534040	porphobilinogen deaminase, putative (EC:2.5.1.61); K01749 hydroxymethylbilane synthase [EC:2.5.1.61]	|Metabolism; Metabolism of Cofactors and Vitamins; Porphyrin and chlorophyll metabolism [PATH:ko00860-Map:ko00860];|
comp16901_c0_seq1	gga:395970	FTH1, FTH; ferritin, heavy polypeptide 1 (EC:1.16.3.1); K00522 ferritin heavy chain [EC:1.16.3.1]	|Metabolism; Metabolism of Cofactors and Vitamins; Porphyrin and chlorophyll metabolism [PATH:ko00860-Map:ko00860];|Organismal Systems; Digestive System; Mineral absorption [PATH:ko04978-Map:ko04978];|
comp17969_c0_seq1	ssn:SSON_2491	gltX; glutamyl-tRNA synthetase (EC:6.1.1.17); K01885 glutamyl-tRNA synthetase [EC:6.1.1.17]	|Genetic Information Processing; Translation; Aminoacyl-tRNA biosynthesis [PATH:ko00970-Map:ko00970];|Metabolism; Amino Acid Metabolism; Amino acid related enzymes [BR:ko01007];|Metabolism; Metabolism of Cofactors and Vitamins; Porphyrin and chlorophyll metabolism [PATH:ko00860-Map:ko00860];|
comp12134_c0_seq1	vvi:100264627	hypothetical protein LOC100264627; K01772 ferrochelatase [EC:4.99.1.1]	|Metabolism; Metabolism of Cofactors and Vitamins; Porphyrin and chlorophyll metabolism [PATH:ko00860-Map:ko00860];|
comp12081_c0_seq1	vvi:100264489	similar to chloroplast post-illumination chlorophyll fluorescence increase protein
