# Supplementary material for: De Novo Assembly, Gene Annotation and Marker Development Using Illumina Paired-End Transcriptome Sequences in Celery (Apium graveolens L.)
Source: PLoS One. 2013 Feb 28;8(2):e57686. doi: 10.1371/journal.pone.0057686 (PMC3585167; doi:10.1371/journal.pone.0057686)
Supplement: Table S6 — Genes potentially controlling bolting and flowering. (XLS) [file pone.0057686.s006.xls]

## Sheet: Sheet1
			Blastx KEGG
			Best hits	Identity	Score	E-value	Annotation	Pathway
			eco:b3830	99	271	1e-71	ysgA, ECK3824, JW5853; predicted hydrolase; K01061 carboxymethylenebutenolidase [EC:3.1.1.45]	|Metabolism; Xenobiotics Biodegradation and Metabolism; Chlorocyclohexane and chlorobenzene degradation [PATH:ko00361-Map:ko00361];|Metabolism; Xenobiotics Biodegradation and Metabolism; Fluorobenzoate degradation [PATH:ko00364-Map:ko00364];|Metabolism; Xenobiotics Biodegradation and Metabolism; Toluene degradation [PATH:ko00623-Map:ko00623];|
			pop:POPTR_937236	75	125	7e-28	hypothetical protein
			pop:POPTR_787123	54	73.6	4e-12	hypothetical protein; K03155 timeless	|Genetic Information Processing; Replication and Repair; DNA repair and recombination proteins [BR:ko03400];|
			rcu:RCOM_0437400	71	120	4e-26	syntaxin, plant, putative
			pop:POPTR_570624	63	159	5e-38	hypothetical protein
			zma:100272487	84	85.5	1e-15	cl32255_1; LOC100272487
			vvi:100263494	82	187	2e-46	hypothetical protein LOC100263494
			osa:4346626	86	135	7e-31	Os09g0286400
			vvi:100243772	65	231	2e-59	hypothetical protein LOC100243772
			vvi:100260616	62	145	2e-33	hypothetical protein LOC100260616; K03032 26S proteasome regulatory subunit N2	|Genetic Information Processing; Folding, Sorting and Degradation; Proteasome [BR:ko03051];|Genetic Information Processing; Folding, Sorting and Degradation; Proteasome [PATH:ko03050-Map:ko03050];|
			vvi:100268132	82	112	7e-24	hypothetical protein LOC100268132
			eci:UTI89_P133	100	198	1e-49	traG; conjugal transfer mating pair stabilization protein TraG; K12056 conjugal transfer mating pair stabilization protein TraG	|Environmental Information Processing; Membrane Transport; Secretion system [BR:ko02044];|
			pop:POPTR_244302	66	262	1e-68	hypothetical protein
			vvi:100253995	60	229	2e-58	hypothetical protein LOC100253995; K06628 cell division control protein 45	|Cellular Processes; Cell Growth and Death; Cell cycle - yeast [PATH:ko04111-Map:ko04111];|Cellular Processes; Cell Growth and Death; Cell cycle [PATH:ko04110-Map:ko04110];|Cellular Processes; Cell Growth and Death; Meiosis - yeast [PATH:ko04113-Map:ko04113];|Genetic Information Processing; Replication and Repair; DNA replication proteins [BR:ko03032];|
			osa:9271149	100	197	3e-49	Os05g0475900
			vvi:100256057	90	150	3e-35	similar to protein kinase family protein / WD-40 repeat family protein; K08333 phosphoinositide-3-kinase, regulatory subunit 4, p150 [EC:2.7.11.1]	|Cellular Processes; Transport and Catabolism; Regulation of autophagy [PATH:ko04140-Map:ko04140];|Metabolism; Enzyme Families; Protein kinases [BR:ko01001];|
			sbi:SORBI_02g029710	67	145	1e-33	hypothetical protein
			vvi:100247866	84	307	2e-82	hypothetical protein LOC100247866
			vvi:100259253	57	84.3	2e-15	hypothetical protein LOC100259253
			rcu:RCOM_0394200	96	148	1e-34	purine permease, putative
			rcu:RCOM_1083010	85	142	1e-32	RCC1 and BTB domain-containing protein, putative
			rcu:RCOM_0236300	50	179	7e-44	hypothetical protein
			rcu:RCOM_0260090	90	99	1e-19	DNA repair and recombination protein RAD26, putative (EC:2.7.11.1); K10841 DNA excision repair protein ERCC-6	|Genetic Information Processing; Replication and Repair; DNA repair and recombination proteins [BR:ko03400];|Genetic Information Processing; Replication and Repair; Nucleotide excision repair [PATH:ko03420-Map:ko03420];|
			vvi:100255345	62	80.9	3e-14	hypothetical protein LOC100255345; K10398 kinesin family member 11	|Cellular Processes; Cell Motility; Cytoskeleton proteins [BR:ko04812];|
			vvi:100256664	75	214	2e-54	hypothetical protein LOC100256664; K10610 DNA damage-binding protein 1	|Genetic Information Processing; Folding, Sorting and Degradation; Ubiquitin mediated proteolysis [PATH:ko04120-Map:ko04120];|Genetic Information Processing; Folding, Sorting and Degradation; Ubiquitin system [BR:ko04121];|Genetic Information Processing; Replication and Repair; DNA repair and recombination proteins [BR:ko03400];|Genetic Information Processing; Replication and Repair; Nucleotide e…
			ssn:SSON_4450	100	240	2e-62	idnT; L-idonate transporter; K06157 Gnt-II system L-idonate transporter	|Unclassified; Cellular Processes and Signaling; Other ion-coupled transporters|
			vvi:100243220	52	106	5e-22	hypothetical protein LOC100243220
			vvi:100248209	81	156	4e-37	hypothetical protein LOC100248209
			eci:UTI89_C4062	98	155	9e-37	yhjL; cellulose synthase subunit BcsC (EC:2.4.1.12)
			osa:9268713	60	78.2	2e-13	Os01g0630700
			vvi:100264914	36	142	2e-32	hypothetical protein LOC100264914
			vvi:100258250	46	90.9	3e-17	hypothetical protein LOC100258250
			efe:EFER_3079	100	151	1e-35	hsdR; type I restriction enzyme EcoKI subunit R (EC:3.1.21.3); K01153 type I restriction enzyme, R subunit [EC:3.1.21.3]	|Unclassified; Genetic Information Processing; Restriction enzyme|
			vvi:100256852	52	78.6	1e-13	hypothetical protein LOC100256852
			vvi:100232947	77	112	1e-23	MAP3K; mitogen-activated protein kinase kinase kinase
			pop:POPTR_232238	48	78.2	2e-13	hypothetical protein
			vvi:100261543	84	97.1	4e-19	hypothetical protein LOC100261543; K01011 thiosulfate/3-mercaptopyruvate sulfurtransferase [EC:2.8.1.1 2.8.1.2]	|Genetic Information Processing; Folding, Sorting and Degradation; Sulfur relay system [PATH:ko04122-Map:ko04122];|Metabolism; Amino Acid Metabolism; Cysteine and methionine metabolism [PATH:ko00270-Map:ko00270];|
			vvi:100241640	68	129	7e-29	hypothetical protein LOC100241640
			vvi:100243620	87	241	1e-62	hypothetical protein LOC100243620
			osa:4341086	40	167	5e-40	Os06g0493000
			vvi:100259920	88	199	7e-50	hypothetical protein LOC100259920; K03137 transcription initiation factor TFIIE subunit beta	|Genetic Information Processing; Transcription; Basal transcription factors [PATH:ko03022-Map:ko03022];|
			rcu:RCOM_1355040	86	143	3e-37	hypothetical protein
			pop:POPTR_591814	67	111	2e-23	hypothetical protein
			rcu:RCOM_1591110	78	52	2e-12	dihydroflavonal-4-reductase, putative (EC:1.1.1.219); K00091 dihydroflavonol-4-reductase [EC:1.1.1.219]	|Metabolism; Biosynthesis of Other Secondary Metabolites; Flavonoid biosynthesis [PATH:ko00941-Map:ko00941];|
			vvi:100259753	72	81.6	2e-14	hypothetical protein LOC100259753; K01262 Xaa-Pro aminopeptidase [EC:3.4.11.9]	|Metabolism; Enzyme Families; Peptidases [BR:ko01002];|
			vvi:100254663	76	108	9e-23	hypothetical protein LOC100254663
			ssn:SSON_1854	100	153	4e-36	rnb; exoribonuclease II (EC:3.1.13.1); K01147 exoribonuclease II [EC:3.1.13.1]	|Unclassified; Genetic Information Processing; Translation proteins|
			vvi:100244311	54	87.4	3e-16	hypothetical protein LOC100244311; K11593 eukaryotic translation initiation factor 2C	|Genetic Information Processing; Replication and Repair; Chromosome [BR:ko03036];|
			vvi:100258837	42	132	1e-29	similar to CHP-rich zinc finger protein, putative
			vvi:100256560	51	77	4e-13	hypothetical protein LOC100256560
			vvi:100245510	57	81.3	2e-14	hypothetical protein LOC100245510; K06980	|Unclassified; Poorly Characterized; General function prediction only|
			ath:AT5G05580	89	281	8e-75	FAD8; FAD8 (FATTY ACID DESATURASE 8); omega-3 fatty acid desaturase; K10257 omega-3 fatty acid desaturase (delta-15 desaturase) [EC:1.14.19.-]	|Metabolism; Lipid Metabolism; Biosynthesis of unsaturated fatty acids [PATH:ko01040-Map:ko01040];|Metabolism; Lipid Metabolism; Lipid biosynthesis proteins [BR:ko01004];|
			vvi:100266069	64	85.1	1e-15	hypothetical protein LOC100266069
			sfl:SF3523	100	173	4e-42	yhiN; hypothetical protein; K07007	|Unclassified; Poorly Characterized; General function prediction only|
			osa:9272531	44	117	3e-25	Os11g0433100
			ath:AT4G29540	65	70.9	3e-11	bacterial transferase hexapeptide repeat-containing protein
			vvi:100240956	57	75.1	2e-12	hypothetical protein LOC100240956; K05841 sterol 3beta-glucosyltransferase [EC:2.4.1.173]	|Metabolism; Glycan Biosynthesis and Metabolism; Glycosyltransferases [BR:ko01003];|
			vvi:100262292	67	87.8	2e-16	hypothetical protein LOC100262292
			rcu:RCOM_0214170	93	169	5e-41	microtubule associated protein xmap215, putative
			vvi:100248151	78	211	1e-53	hypothetical protein LOC100248151; K13617 protein phosphatase methylesterase 1 [EC:3.1.1.-]	|Metabolism; Enzyme Families; Peptidases [BR:ko01002];|
			vvi:100249497	81	246	6e-64	hypothetical protein LOC100249497
			vvi:100263126	85	205	1e-51	hypothetical protein LOC100263126; K02350 DNA polymerase zeta subunit [EC:2.7.7.7]	|Genetic Information Processing; Replication and Repair; DNA repair and recombination proteins [BR:ko03400];|
			rcu:RCOM_0747390	58	89.7	6e-17	geranylgeranyl pyrophosphate synthase, putative (EC:2.5.1.30); K14066 geranyl diphosphate synthase [EC:2.5.1.1]	|Metabolism; Metabolism of Terpenoids and Polyketides; Prenyltransferases [BR:ko01006];|Metabolism; Metabolism of Terpenoids and Polyketides; Terpenoid backbone biosynthesis [PATH:ko00900-Map:ko00900];|
			pop:POPTR_551699	68	130	4e-29	hypothetical protein
			vvi:100255420	63	96.7	5e-19	hypothetical protein LOC100255420
			pop:POPTR_836924	94	85.9	9e-16	hypothetical protein; K12493 ADP-ribosylation factor GTPase-activating protein 2/3	|Cellular Processes; Transport and Catabolism; Endocytosis [PATH:ko04144-Map:ko04144];|
			vvi:100255240	61	124	3e-27	hypothetical protein LOC100255240
			vvi:100253269	75	109	7e-23	hypothetical protein LOC100253269
			vvi:100243320	77	120	3e-26	hypothetical protein LOC100243320
			vvi:100259355	78	259	4e-68	hypothetical protein LOC100259355; K11858 ubiquitin carboxyl-terminal hydrolase 48 [EC:3.1.2.15]	|Genetic Information Processing; Folding, Sorting and Degradation; Ubiquitin system [BR:ko04121];|Metabolism; Enzyme Families; Peptidases [BR:ko01002];|
			vvi:100267743	52	92	1e-17	hypothetical protein LOC100267743; K01051 pectinesterase [EC:3.1.1.11]	|Metabolism; Carbohydrate Metabolism; Pentose and glucuronate interconversions [PATH:ko00040-Map:ko00040];|Metabolism; Carbohydrate Metabolism; Starch and sucrose metabolism [PATH:ko00500-Map:ko00500];|
			stt:t2046	100	113	5e-24	ybiW; formate acetyltransferase 3; K00656 formate C-acetyltransferase [EC:2.3.1.54]	|Metabolism; Carbohydrate Metabolism; Butanoate metabolism [PATH:ko00650-Map:ko00650];|Metabolism; Carbohydrate Metabolism; Propanoate metabolism [PATH:ko00640-Map:ko00640];|Metabolism; Carbohydrate Metabolism; Pyruvate metabolism [PATH:ko00620-Map:ko00620];|
			pop:POPTR_733487	85	241	9e-63	hypothetical protein
			pop:POPTR_743896	69	143	3e-33	CYP714A3; cytochrome P450
			rcu:RCOM_1579610	89	159	8e-38	glutamate synthase, putative (EC:1.4.1.14); K00264 glutamate synthase (NADPH/NADH) [EC:1.4.1.13 1.4.1.14]	|Metabolism; Amino Acid Metabolism; Alanine, aspartate and glutamate metabolism [PATH:ko00250-Map:ko00250];|Metabolism; Energy Metabolism; Nitrogen metabolism [PATH:ko00910-Map:ko00910];|
			ssn:SSON_2617	100	186	5e-46	csiE; stationary phase inducible protein CsiE
			rcu:RCOM_1775700	48	72.4	1e-11	hypothetical protein
			vvi:100252358	58	91.7	2e-17	hypothetical protein LOC100252358
			vvi:100259549	86	138	1e-31	hypothetical protein LOC100259549; K08489 syntaxin 16	|Genetic Information Processing; Folding, Sorting and Degradation; SNARE interactions in vesicular transport [PATH:ko04130-Map:ko04130];|Genetic Information Processing; Folding, Sorting and Degradation; SNAREs [BR:ko04131];|
			vvi:100256716	78	113	4e-24	hypothetical protein LOC100256716
			rcu:RCOM_0613750	75	172	7e-42	calmodulin binding protein, putative
			ath:AT1G73670	74	131	1e-29	ATMPK15; MAP kinase/ kinase
			vvi:100253015	82	156	4e-37	similar to SEC8 (secretion 8); K06111 exocyst complex component 4	|Cellular Processes; Cell Communication; Tight junction [PATH:ko04530-Map:ko04530];|
			pop:POPTR_235640	73	72.8	7e-12	hypothetical protein; K03846 alpha-1,2-mannosyltransferase [EC:2.4.1.-]	|Metabolism; Glycan Biosynthesis and Metabolism; Glycosyltransferases [BR:ko01003];|Metabolism; Glycan Biosynthesis and Metabolism; N-Glycan biosynthesis [PATH:ko00510-Map:ko00510];|Metabolism; Glycan Biosynthesis and Metabolism; Various types of N-glycan biosynthesis [PATH:ko00513-Map:ko00513];|
			vvi:100250699	69	244	1e-63	hypothetical protein LOC100250699; K11090 lupus La protein	|Human Diseases; Immune System Diseases; Systemic lupus erythematosus [PATH:ko05322-Map:ko05322];|
			vvi:100243572	71	270	4e-71	hypothetical protein LOC100243572
			vvi:100244598	56	113	4e-24	hypothetical protein LOC100244598
			pop:POPTR_835811	58	70.5	4e-11	DREB27; AP2/ERF domain-containing transcription factor
			pop:POPTR_834991	59	91.3	2e-17	hypothetical protein
			vvi:100245596	77	111	1e-23	hypothetical protein LOC100245596
			pop:POPTR_1089294	74	142	8e-33	hypothetical protein
			vvi:100258698	82	233	3e-60	hypothetical protein LOC100258698
			vvi:100241984	49	179	2e-43	hypothetical protein LOC100241984
			vvi:100259587	61	115	1e-24	hypothetical protein LOC100259587; K13339 peroxin-6	|Cellular Processes; Transport and Catabolism; Peroxisome [PATH:ko04146-Map:ko04146];|
			eco:b3183	100	115	8e-25	obgE, cgtA, ECK3172, JW3150, obg, yhbZ; GTPase involved in cell partioning and DNA repair; K03979 GTP-binding protein	|Genetic Information Processing; Translation; Ribosome Biogenesis [BR:ko03009];|
			rcu:RCOM_1451410	94	144	2e-33	amidophosphoribosyltransferase, putative (EC:2.4.2.14); K00764 amidophosphoribosyltransferase [EC:2.4.2.14]	|Metabolism; Amino Acid Metabolism; Alanine, aspartate and glutamate metabolism [PATH:ko00250-Map:ko00250];|Metabolism; Enzyme Families; Peptidases [BR:ko01002];|Metabolism; Nucleotide Metabolism; Purine metabolism [PATH:ko00230-Map:ko00230];|
			vvi:100266591	81	157	3e-37	hypothetical protein LOC100266591
			vvi:100242199	80	139	7e-32	hypothetical protein LOC100242199
			vvi:100253500	62	204	2e-51	hypothetical protein LOC100253500
			ath:AT4G00620	83	149	5e-35	tetrahydrofolate dehydrogenase/cyclohydrolase, putative (EC:6.3.4.3)
			vvi:100253681	54	124	2e-27	hypothetical protein LOC100253681
			vvi:100246692	86	256	4e-67	hypothetical protein LOC100246692
			vvi:100263553	77	91.3	2e-17	hypothetical protein LOC100263553; K01633 dihydroneopterin aldolase [EC:4.1.2.25]	|Metabolism; Metabolism of Cofactors and Vitamins; Folate biosynthesis [PATH:ko00790-Map:ko00790];|
			rcu:RCOM_1677620	79	152	7e-36	hypothetical protein
			vvi:100259816	76	184	2e-45	hypothetical protein LOC100259816
			pop:POPTR_759531	49	73.2	6e-12	hypothetical protein
			vvi:100245186	77	189	7e-47	hypothetical protein LOC100245186
			pop:POPTR_816625	56	144	3e-33	hypothetical protein
			ssn:SSON_2302	100	355	6e-97	glpA; sn-glycerol-3-phosphate dehydrogenase subunit A (EC:1.1.5.3); K00111 glycerol-3-phosphate dehydrogenase [EC:1.1.5.3]	|Metabolism; Lipid Metabolism; Glycerophospholipid metabolism [PATH:ko00564-Map:ko00564];|
			vvi:100246862	45	92.4	9e-18	hypothetical protein LOC100246862
			vvi:100263933	57	85.9	9e-16	hypothetical protein LOC100263933
			rcu:RCOM_1578360	95	142	6e-33	nucleolar GTP-binding protein, putative; K06943 nucleolar GTP-binding protein	|Genetic Information Processing; Translation; Ribosome Biogenesis [BR:ko03009];|Genetic Information Processing; Translation; Ribosome biogenesis in eukaryotes [PATH:ko03008-Map:ko03008];|
			pop:POPTR_561464	63	115	8e-25	hypothetical protein
			osa:4334354	95	83.2	5e-15	Os03g0786800
			vvi:100258896	60	202	8e-51	hypothetical protein LOC100258896; K10581 ubiquitin-conjugating enzyme E2 O [EC:6.3.2.19]	|Genetic Information Processing; Folding, Sorting and Degradation; Ubiquitin mediated proteolysis [PATH:ko04120-Map:ko04120];|Genetic Information Processing; Folding, Sorting and Degradation; Ubiquitin system [BR:ko04121];|
			eco:b3551	100	290	2e-77	bisC, ECK3538, JW5940; biotin sulfoxide reductase (EC:1.-.-.-); K08351 biotin sulfoxide reductase [EC:1.-.-.-]	|Unclassified; Cellular Processes and Signaling; Electron transfer carriers|
			vvi:100252165	53	109	7e-23	hypothetical protein LOC100252165
			nve:NEMVE_v1g155353	56	96.3	6e-19	hypothetical protein
			vvi:100261667	51	79	1e-13	hypothetical protein LOC100261667
			vvi:100251821	69	165	8e-40	hypothetical protein LOC100251821; K01411 nardilysin [EC:3.4.24.61]	|Metabolism; Enzyme Families; Peptidases [BR:ko01002];|
			vvi:100261088	71	123	4e-27	hypothetical protein LOC100261088
			rcu:RCOM_1464010	75	320	7e-86	hypothetical protein
			pop:POPTR_244112	85	207	2e-52	hypothetical protein; K13254 spastin [EC:3.6.4.3]	|Unclassified; Metabolism; Energy metabolism|
			ecy:ECSE_1471	100	156	4e-37	tynA; tyramine oxidase; K00276 primary-amine oxidase [EC:1.4.3.21]	|Metabolism; Amino Acid Metabolism; Glycine, serine and threonine metabolism [PATH:ko00260-Map:ko00260];|Metabolism; Amino Acid Metabolism; Phenylalanine metabolism [PATH:ko00360-Map:ko00360];|Metabolism; Amino Acid Metabolism; Tyrosine metabolism [PATH:ko00350-Map:ko00350];|Metabolism; Biosynthesis of Other Secondary Metabolites; Isoquinoline alkaloid biosynthesis [PATH:ko00950-Map:ko00950];|Met…
			vvi:100245596	61	107	4e-22	hypothetical protein LOC100245596
			pop:POPTR_663390	40	97.8	2e-19	hypothetical protein
			sfv:SFV_0652	100	169	6e-41	nagE; PTS system N-acetyl glucosamine specific transporter subunits IIABC; K02802 PTS system, N-acetylglucosamine-specific IIA component [EC:2.7.1.69]; K02803 PTS system, N-acetylglucosamine-specific IIB component [EC:2.7.1.69]; K02804 PTS system, N-acetylglucosamine-specific IIC component	|Environmental Information Processing; Membrane Transport; Phosphotransferase system (PTS) [PATH:ko02060-Map:ko02060];|Environmental Information Processing; Membrane Transport; Transporters [BR:ko02000];|Metabolism; Carbohydrate Metabolism; Amino sugar and nucleotide sugar metabolism [PATH:ko00520-Map:ko00520];|
			vvi:100243368	77	192	5e-48	hypothetical protein LOC100243368
			rcu:RCOM_0179350	78	186	4e-46	nuclear transcription factor, X-box binding, putative
			ecb:100033877	92	129	9e-29	COL1A1; collagen, type I, alpha 1; K06236 collagen, type I/II/III/V/XI, alpha	|Cellular Processes; Cell Communication; Focal adhesion [PATH:ko04510-Map:ko04510];|Environmental Information Processing; Signaling Molecules and Interaction; CAM ligands [BR:ko04516];|Environmental Information Processing; Signaling Molecules and Interaction; ECM-receptor interaction [PATH:ko04512-Map:ko04512];|Human Diseases; Infectious Diseases; Amoebiasis [PATH:ko05146-Map:ko05146];|Organismal…
			pop:POPTR_419669	77	82.8	7e-15	type-b response regulator; K14491 two-component response regulator ARR-B family	|Environmental Information Processing; Signal Transduction; Plant hormone signal transduction [PATH:ko04075-Map:ko04075];|
			ath:AT5G51200	57	83.2	6e-15	hypothetical protein; K14310 nuclear pore complex protein Nup205	|Genetic Information Processing; Translation; RNA transport [PATH:ko03013-Map:ko03013];|
			vvi:100252728	74	104	2e-21	hypothetical protein LOC100252728
			vvi:100251031	74	132	8e-30	hypothetical protein LOC100251031; K13103 tuftelin-interacting protein 11	|Genetic Information Processing; Transcription; Spliceosome [BR:ko03041];|
			pop:POPTR_725593	72	108	2e-22	hypothetical protein
			pop:POPTR_740504	65	132	1e-29	hypothetical protein
			vvi:100253170	61	196	3e-49	hypothetical protein LOC100253170
			rcu:RCOM_0875030	83	142	1e-32	mitotic control protein dis3, putative (EC:3.1.13.1); K12585 exosome complex exonuclease DIS3/RRP44 [EC:3.1.13.-]	|Genetic Information Processing; Folding, Sorting and Degradation; RNA degradation [PATH:ko03018-Map:ko03018];|
			pop:POPTR_246020	85	79.3	8e-14	hypothetical protein; K13207 CUG-BP- and ETR3-like factor	|Genetic Information Processing; Transcription; Spliceosome [BR:ko03041];|
			vvi:100266057	54	136	4e-31	hypothetical protein LOC100266057
			pop:POPTR_569141	74	130	2e-29	hypothetical protein
			vvi:100267668	62	330	5e-89	hypothetical protein LOC100267668
			vvi:100256706	82	149	5e-35	hypothetical protein LOC100256706; K14401 cleavage and polyadenylation specificity factor subunit 1	|Genetic Information Processing; Translation; mRNA surveillance pathway [PATH:ko03015-Map:ko03015];|
			vvi:100258093	75	344	4e-93	hypothetical protein LOC100258093
			zma:100280565	88	218	1e-55	TIDP2716; LOC100280565
			vvi:100264854	42	72	1e-11	hypothetical protein LOC100264854
			vvi:100258130	69	105	1e-21	hypothetical protein LOC100258130
			rcu:RCOM_0848330	55	78.2	2e-13	Systemin receptor SR160 precursor, putative (EC:1.3.1.74)
			vvi:100254832	81	132	6e-30	hypothetical protein LOC100254832
			vvi:100248502	58	82.8	7e-15	hypothetical protein LOC100248502
			rcu:RCOM_1501140	70	104	2e-21	receptor protein kinase, putative (EC:2.7.12.2)
			rcu:RCOM_1353290	72	149	6e-35	hypothetical protein
			pop:POPTR_556001	63	194	1e-48	hypothetical protein
			eci:UTI89_C0568	100	165	1e-39	nfrA; bacteriophage N4 receptor, outer membrane subunit; K11739 bacteriophage N4 adsorption protein A	|Unclassified; Poorly Characterized; General function prediction only|
			pop:POPTR_800358	91	162	7e-39	hypothetical protein; K13125 nitric oxide synthase-interacting protein	|Genetic Information Processing; Transcription; Spliceosome [BR:ko03041];|
			vvi:100262467	56	79.7	6e-14	hypothetical protein LOC100262467; K13523 lysophosphatidic acid acyltransferase / lysophosphatidylinositol acyltransferase [EC:2.3.1.51 2.3.1.-]	|Metabolism; Lipid Metabolism; Glycerolipid metabolism [PATH:ko00561-Map:ko00561];|Metabolism; Lipid Metabolism; Glycerophospholipid metabolism [PATH:ko00564-Map:ko00564];|Metabolism; Lipid Metabolism; Lipid biosynthesis proteins [BR:ko01004];|
			pop:POPTR_1075978	54	122	1e-26	hypothetical protein
			rcu:RCOM_0913730	79	84.7	2e-15	dead box ATP-dependent RNA helicase, putative
			vvi:100261208	56	70.5	4e-11	hypothetical protein LOC100261208
			rcu:RCOM_0870970	89	186	6e-46	inositol or phosphatidylinositol kinase, putative (EC:2.7.11.1); K08874 transformation/transcription domain-associated protein	|Genetic Information Processing; Replication and Repair; Chromosome [BR:ko03036];|Metabolism; Enzyme Families; Protein kinases [BR:ko01001];|
			vvi:100260617	41	138	2e-31	hypothetical protein LOC100260617
			zma:100384655	71	82.8	7e-15	hypothetical protein LOC100384655
			vvi:100253351	68	105	1e-21	hypothetical protein LOC100253351
			vvi:100249428	51	162	1e-38	hypothetical protein LOC100249428; K14006 protein transport protein SEC23	|Genetic Information Processing; Folding, Sorting and Degradation; Protein processing in endoplasmic reticulum [PATH:ko04141-Map:ko04141];|
			vvi:100254226	83	124	3e-27	hypothetical protein LOC100254226
			pop:POPTR_754653	83	256	3e-67	hypothetical protein
			vvi:100257996	60	139	1e-31	hypothetical protein LOC100257996; K05292 phosphatidylinositol glycan, class T	|Metabolism; Glycan Biosynthesis and Metabolism; Glycosylphosphatidylinositol(GPI)-anchor biosynthesis [PATH:ko00563-Map:ko00563];|
			vvi:100253801	40	85.1	1e-15	hypothetical protein LOC100253801; K10685 ubiquitin-like 1-activating enzyme E1 B [EC:6.3.2.19]	|Genetic Information Processing; Folding, Sorting and Degradation; Ubiquitin mediated proteolysis [PATH:ko04120-Map:ko04120];|Genetic Information Processing; Folding, Sorting and Degradation; Ubiquitin system [BR:ko04121];|
			rcu:RCOM_1333590	74	213	4e-54	radical sam protein, putative (EC:1.3.1.74)
			vvi:100251627	69	113	5e-24	hypothetical protein LOC100251627; K14506 jasmonic acid-amino synthetase	|Environmental Information Processing; Signal Transduction; Plant hormone signal transduction [PATH:ko04075-Map:ko04075];|
			pop:POPTR_551801	62	80.9	3e-14	hypothetical protein
			pop:POPTR_776160	39	73.6	9e-12	hypothetical protein
			vvi:100244110	98	164	2e-39	hypothetical protein LOC100244110; K02146 V-type H+-transporting ATPase subunit AC39 [EC:3.6.3.14]	|Cellular Processes; Transport and Catabolism; Lysosome [PATH:ko04142-Map:ko04142];|Cellular Processes; Transport and Catabolism; Phagosome [PATH:ko04145-Map:ko04145];|Human Diseases; Immune System Diseases; Rheumatoid arthritis [PATH:ko05323-Map:ko05323];|Human Diseases; Infectious Diseases; Epithelial cell signaling in Helicobacter pylori infection [PATH:ko05120-Map:ko05120];|Human Diseases; In…
			pop:POPTR_817169	94	134	2e-30	hypothetical protein
			vvi:100260595	53	93.2	5e-18	hypothetical protein LOC100260595
			pop:POPTR_553442	62	70.9	3e-11	hypothetical protein
			vvi:100246814	63	166	4e-40	hypothetical protein LOC100246814
			sbo:SBO_3240	100	144	2e-33	yraJ; outer membrane protein; K07347 outer membrane usher protein	|Cellular Processes; Cell Motility; Bacterial motility proteins [BR:ko02035];|Environmental Information Processing; Membrane Transport; Secretion system [BR:ko02044];|
			pop:POPTR_552741	47	73.6	4e-12	hypothetical protein
			pop:POPTR_659738	57	89	1e-16	hypothetical protein
			vvi:100257336	37	115	1e-24	hypothetical protein LOC100257336
			vvi:100244035	80	142	6e-33	hypothetical protein LOC100244035
			vvi:100244213	77	150	4e-35	hypothetical protein LOC100244213; K01897 long-chain acyl-CoA synthetase [EC:6.2.1.3]	|Cellular Processes; Transport and Catabolism; Peroxisome [PATH:ko04146-Map:ko04146];|Metabolism; Lipid Metabolism; Fatty acid metabolism [PATH:ko00071-Map:ko00071];|Metabolism; Lipid Metabolism; Lipid biosynthesis proteins [BR:ko01004];|Organismal Systems; Endocrine System; Adipocytokine signaling pathway [PATH:ko04920-Map:ko04920];|Organismal Systems; Endocrine System; PPAR signaling pathway [P…
			vvi:100251279	86	152	7e-36	hypothetical protein LOC100251279
			ath:AT3G15520	87	125	1e-27	peptidyl-prolyl cis-trans isomerase TLP38, chloroplast / thylakoid lumen PPIase of 38 kDa / cyclophilin / rotamase
			stm:STM2444	100	140	4e-32	cysP; thiosulfate transporter subunit; K02048 sulfate transport system substrate-binding protein	|Environmental Information Processing; Membrane Transport; ABC transporters [PATH:ko02010-Map:ko02010];|Environmental Information Processing; Membrane Transport; Transporters [BR:ko02000];|
			rcu:RCOM_0974550	91	148	1e-34	hypothetical protein
			vvi:100265111	55	126	4e-28	hypothetical protein LOC100265111
			pop:POPTR_828387	74	135	7e-31	hypothetical protein
			vvi:100248051	70	105	8e-22	hypothetical protein LOC100248051
			vvi:100265041	51	86.7	5e-16	hypothetical protein LOC100265041
			mgr:MGG_06479	100	82	1e-14	MG06479.4; 40S ribosomal protein S22
			pop:POPTR_772231	72	70.9	3e-11	serine palmitoyltransferase (EC:2.3.1.50); K00654 serine palmitoyltransferase [EC:2.3.1.50]	|Metabolism; Amino Acid Metabolism; Amino acid related enzymes [BR:ko01007];|Metabolism; Lipid Metabolism; Sphingolipid metabolism [PATH:ko00600-Map:ko00600];|
			rcu:RCOM_0759760	88	236	5e-61	hypothetical protein
			vvi:100252576	35	100	5e-20	hypothetical protein LOC100252576
			vvi:100264460	77	111	2e-23	hypothetical protein LOC100264460; K00818 acetylornithine aminotransferase [EC:2.6.1.11]	|Metabolism; Amino Acid Metabolism; Amino acid related enzymes [BR:ko01007];|Metabolism; Amino Acid Metabolism; Arginine and proline metabolism [PATH:ko00330-Map:ko00330];|
			ssn:SSON_0185	100	152	1e-35	yaeM; 1-deoxy-D-xylulose 5-phosphate reductoisomerase (EC:1.1.1.267); K00099 1-deoxy-D-xylulose-5-phosphate reductoisomerase [EC:1.1.1.267]	|Metabolism; Metabolism of Terpenoids and Polyketides; Terpenoid backbone biosynthesis [PATH:ko00900-Map:ko00900];|
			vvi:100259283	77	104	2e-21	hypothetical protein LOC100259283
			vvi:100263482	81	152	7e-36	hypothetical protein LOC100263482
			ssn:SSON_2578	100	106	5e-22	DNA replication initiation factor; K10763 DnaA-homolog protein	|Genetic Information Processing; Replication and Repair; DNA replication proteins [BR:ko03032];|
			ecx:EcHS_A2630	96	73.2	6e-12	hypothetical protein
			ssn:SSON_1002	100	208	9e-53	torT; TMAO reductase system periplasmic protein TorT; K11930 periplasmic protein TorT	|Unclassified; Metabolism; Carbohydrate metabolism|
			rcu:RCOM_1122510	50	83.6	4e-15	hypothetical protein; K09839 violaxanthin de-epoxidase [EC:1.10.99.3]	|Metabolism; Metabolism of Terpenoids and Polyketides; Carotenoid biosynthesis [PATH:ko00906-Map:ko00906];|
			rcu:RCOM_0999790	69	140	3e-32	hypothetical protein
			rcu:RCOM_0528940	68	101	2e-20	hypothetical protein
			ssn:SSON_3388	100	187	3e-46	cafA; ribonuclease G; K08301 ribonuclease G [EC:3.1.26.-]	|Genetic Information Processing; Translation; Ribosome Biogenesis [BR:ko03009];|
			rcu:RCOM_1704650	94	134	2e-30	fkbp-rapamycin associated protein, putative (EC:2.7.11.1); K07203 FKBP12-rapamycin complex-associated protein	|Environmental Information Processing; Signal Transduction; ErbB signaling pathway [PATH:ko04012-Map:ko04012];|Environmental Information Processing; Signal Transduction; mTOR signaling pathway [PATH:ko04150-Map:ko04150];|Human Diseases; Cancers; Acute myeloid leukemia [PATH:ko05221-Map:ko05221];|Human Diseases; Cancers; Glioma [PATH:ko05214-Map:ko05214];|Human Diseases; Cancers; Pathways in cance…
			rcu:RCOM_1079700	71	87.8	2e-16	calmodulin-binding transcription activator (camta), plants, putative
			rcu:RCOM_0777940	67	99	1e-19	clathrin assembly protein, putative (EC:1.3.1.74)
			pop:POPTR_419501	63	95.1	1e-18	hypothetical protein; K14496 abscisic acid receptor PYR/PYL family	|Environmental Information Processing; Signal Transduction; Plant hormone signal transduction [PATH:ko04075-Map:ko04075];|
			rcu:RCOM_0681420	36	76.3	7e-13	hypothetical protein
			pop:POPTR_200169	44	118	2e-25	hypothetical protein
			pop:POPTR_768258	90	178	1e-43	endoplasmic reticulum [ER]-type calcium ATPase; K01537 Ca2+-transporting ATPase [EC:3.6.3.8]	|Unclassified; Metabolism; Energy metabolism|
			vvi:100254299	87	174	1e-42	hypothetical protein LOC100254299; K11789 HIV-1 Vpr-binding protein	|Genetic Information Processing; Folding, Sorting and Degradation; Ubiquitin system [BR:ko04121];|
			vvi:100251869	100	163	4e-39	hypothetical protein LOC100251869; K04646 clathrin, heavy polypeptide	|Cellular Processes; Transport and Catabolism; Endocytosis [PATH:ko04144-Map:ko04144];|Cellular Processes; Transport and Catabolism; Lysosome [PATH:ko04142-Map:ko04142];|Human Diseases; Infectious Diseases; Bacterial invasion of epithelial cells [PATH:ko05100-Map:ko05100];|Human Diseases; Neurodegenerative Diseases; Huntington's disease [PATH:ko05016-Map:ko05016];|Organismal Systems; Excretory Sy…
			pop:POPTR_807135	79	169	8e-41	glycosyltransferase, CAZy family GT8 (EC:2.4.1.43); K13648 alpha-1,4-galacturonosyltransferase [EC:2.4.1.43]	|Metabolism; Carbohydrate Metabolism; Amino sugar and nucleotide sugar metabolism [PATH:ko00520-Map:ko00520];|Metabolism; Carbohydrate Metabolism; Starch and sucrose metabolism [PATH:ko00500-Map:ko00500];|Metabolism; Glycan Biosynthesis and Metabolism; Glycosyltransferases [BR:ko01003];|
			vvi:100255880	68	246	7e-64	hypothetical protein LOC100255880
			rcu:RCOM_0535950	66	179	6e-44	phosphoric diester hydrolase, putative
			rcu:RCOM_0082230	89	139	9e-32	calcium-dependent protein kinase, putative (EC:2.7.11.17); K13412 calcium-dependent protein kinase [EC:2.7.11.1]	|Human Diseases; Infectious Diseases; Toxoplasmosis [PATH:ko05145-Map:ko05145];|Metabolism; Enzyme Families; Protein kinases [BR:ko01001];|Organismal Systems; Environmental Adaptation; Plant-pathogen interaction [PATH:ko04626-Map:ko04626];|
			pop:POPTR_572398	81	145	9e-34	hypothetical protein
			pop:POPTR_777043	65	78.2	2e-13	type-a response regulator; K14492 two-component response regulator ARR-A family	|Environmental Information Processing; Signal Transduction; Plant hormone signal transduction [PATH:ko04075-Map:ko04075];|
			vvi:100253599	57	204	2e-51	similar to ATP-dependent helicase; K12599 antiviral helicase SKI2 [EC:3.6.4.-]	|Genetic Information Processing; Folding, Sorting and Degradation; RNA degradation [PATH:ko03018-Map:ko03018];|
			ath:AT1G48120	50	91.3	2e-17	calcineurin-like phosphoesterase family protein
			pop:POPTR_592301	46	114	2e-24	CYP716B2; cytochrome P450
			vvi:100261463	49	95.9	8e-19	hypothetical protein LOC100261463
			pop:POPTR_826047	94	135	9e-31	hypothetical protein
			vvi:100254774	57	138	1e-31	hypothetical protein LOC100254774
			pop:POPTR_558666	61	120	3e-26	hypothetical protein
			pop:POPTR_558666	59	114	2e-24	hypothetical protein
			rcu:RCOM_1228740	57	159	6e-38	S-locus-specific glycoprotein S6 precursor, putative
			pop:POPTR_582053	61	112	1e-23	hypothetical protein
			ssn:SSON_0330	100	93.6	4e-18	mhpF; acetaldehyde dehydrogenase (EC:1.2.1.10); K04073 acetaldehyde dehydrogenase [EC:1.2.1.10]	|Metabolism; Carbohydrate Metabolism; Butanoate metabolism [PATH:ko00650-Map:ko00650];|Metabolism; Carbohydrate Metabolism; Pyruvate metabolism [PATH:ko00620-Map:ko00620];|Metabolism; Xenobiotics Biodegradation and Metabolism; Benzoate degradation [PATH:ko00362-Map:ko00362];|Metabolism; Xenobiotics Biodegradation and Metabolism; Dioxin degradation [PATH:ko00621-Map:ko00621];|Metabolism; Xenobioti…
			rcu:RCOM_0087900	62	55.8	3e-15	DNA binding protein, putative
			vvi:100255258	45	99.8	6e-20	hypothetical protein LOC100255258
			rcu:RCOM_1589520	74	78.6	1e-13	ATP binding protein, putative
			pop:POPTR_562980	46	69.3	8e-11	hypothetical protein
			rcu:RCOM_1510860	56	185	1e-45	Polygalacturonase-1 non-catalytic subunit beta precursor, putative
			vvi:100243320	98	152	7e-36	hypothetical protein LOC100243320
			vvi:100266091	58	90.9	3e-17	hypothetical protein LOC100266091; K06100 symplekin	|Cellular Processes; Cell Communication; Tight junction [PATH:ko04530-Map:ko04530];|Genetic Information Processing; Translation; mRNA surveillance pathway [PATH:ko03015-Map:ko03015];|
			vvi:100262205	94	136	4e-31	hypothetical protein LOC100262205; K01955 carbamoyl-phosphate synthase large subunit [EC:6.3.5.5]	|Metabolism; Amino Acid Metabolism; Alanine, aspartate and glutamate metabolism [PATH:ko00250-Map:ko00250];|Metabolism; Nucleotide Metabolism; Pyrimidine metabolism [PATH:ko00240-Map:ko00240];|
			rcu:RCOM_1587590	55	89.7	6e-17	protein with unknown function
			vvi:100255742	70	144	3e-33	hypothetical protein LOC100255742; K04122 ent-kaurene oxidase [EC:1.14.13.78]	|Metabolism; Enzyme Families; Cytochrome P450 [BR:ko00199];|Metabolism; Metabolism of Terpenoids and Polyketides; Diterpenoid biosynthesis [PATH:ko00904-Map:ko00904];|
			vvi:100266510	39	99.8	6e-20	hypothetical protein LOC100266510
			vvi:100263001	57	71.2	8e-12	hypothetical protein LOC100263001
			vvi:100254892	80	119	7e-26	hypothetical protein LOC100254892; K06627 cyclin A	|Cellular Processes; Cell Growth and Death; Cell cycle [PATH:ko04110-Map:ko04110];|Genetic Information Processing; Replication and Repair; DNA replication proteins [BR:ko03032];|Organismal Systems; Endocrine System; Progesterone-mediated oocyte maturation [PATH:ko04914-Map:ko04914];|
			vvi:100260580	86	134	2e-30	hypothetical protein LOC100260580
			rcu:RCOM_0091440	68	82.4	9e-15	Chaperone protein dnaJ, putative; K09529 DnaJ homolog subfamily C member 9	|Genetic Information Processing; Folding, Sorting and Degradation; Chaperones and folding catalysts [BR:ko03110];|
			rcu:RCOM_1186120	86	126	6e-28	DNA repair helicase rad5,16, putative (EC:2.7.11.1)
			sbi:SORBI_09g022580	94	131	2e-29	hypothetical protein; K03283 heat shock 70kDa protein 1/8	|Cellular Processes; Transport and Catabolism; Endocytosis [PATH:ko04144-Map:ko04144];|Environmental Information Processing; Signal Transduction; MAPK signaling pathway [PATH:ko04010-Map:ko04010];|Genetic Information Processing; Folding, Sorting and Degradation; Chaperones and folding catalysts [BR:ko03110];|Genetic Information Processing; Folding, Sorting and Degradation; Proteasome [BR:ko03051]…
			sce:YLR110C	91	89.7	6e-17	CCW12; Ccw12p
			vvi:100249317	58	280	7e-74	hypothetical protein LOC100249317
			vvi:100253915	54	143	3e-33	hypothetical protein LOC100253915
			sbi:SORBI_08g021940	56	111	2e-23	hypothetical protein
			sbi:SORBI_08g021940	61	94.7	2e-18	hypothetical protein
			vvi:100250276	71	91.3	2e-17	hypothetical protein LOC100250276
			vvi:100249854	75	161	2e-38	hypothetical protein LOC100249854; K01869 leucyl-tRNA synthetase [EC:6.1.1.4]	|Genetic Information Processing; Translation; Aminoacyl-tRNA biosynthesis [PATH:ko00970-Map:ko00970];|Metabolism; Amino Acid Metabolism; Amino acid related enzymes [BR:ko01007];|Metabolism; Amino Acid Metabolism; Valine, leucine and isoleucine biosynthesis [PATH:ko00290-Map:ko00290];|
			sdy:SDY_3181	73	100	3e-20	yqfB; hypothetical protein; K09900 hypothetical protein	|Unclassified; Poorly Characterized; Function unknown|
			pop:POPTR_1113048	57	120	4e-26	hypothetical protein; K04505 presenilin 1 [EC:3.4.23.-]	|Environmental Information Processing; Signal Transduction; Notch signaling pathway [PATH:ko04330-Map:ko04330];|Environmental Information Processing; Signal Transduction; Wnt signaling pathway [PATH:ko04310-Map:ko04310];|Human Diseases; Neurodegenerative Diseases; Alzheimer's disease [PATH:ko05010-Map:ko05010];|Metabolism; Enzyme Families; Peptidases [BR:ko01002];|Organismal Systems; Nervous Syst…
			rcu:RCOM_0912590	86	92.8	7e-18	catalytic, putative
			vvi:100250008	64	177	3e-43	hypothetical protein LOC100250008
			eci:UTI89_P117	100	223	3e-57	traC; conjugal transfer ATP-binding protein TraC; K12063 conjugal transfer ATP-binding protein TraC	|Environmental Information Processing; Membrane Transport; Secretion system [BR:ko02044];|
			vvi:100256959	46	98.2	2e-19	hypothetical protein LOC100256959
			vvi:100241344	87	198	1e-49	hypothetical protein LOC100241344; K11824 AP-2 complex subunit alpha	|Cellular Processes; Transport and Catabolism; Endocytosis [PATH:ko04144-Map:ko04144];|Human Diseases; Neurodegenerative Diseases; Huntington's disease [PATH:ko05016-Map:ko05016];|Organismal Systems; Excretory System; Endocrine and other factor-regulated calcium reabsorption [PATH:ko04961-Map:ko04961];|
			ssn:SSON_1500	77	110	4e-23	sodB; superoxide dismutase; K04564 superoxide dismutase, Fe-Mn family [EC:1.15.1.1]	|Cellular Processes; Transport and Catabolism; Peroxisome [PATH:ko04146-Map:ko04146];|Human Diseases; Neurodegenerative Diseases; Huntington's disease [PATH:ko05016-Map:ko05016];|
			vvi:100259790	70	103	3e-21	hypothetical protein LOC100259790
			fgr:FG06328.1	77	169	4e-41	hypothetical protein
			pop:POPTR_575762	86	170	4e-41	hypothetical protein
			vvi:100243932	61	117	2e-25	hypothetical protein LOC100243932
			pop:POPTR_416906	72	120	4e-26	hypothetical protein
			rcu:RCOM_0979420	68	132	6e-30	Aquaporin PIP2.7, putative
			pop:POPTR_1090999	94	142	8e-33	hypothetical protein
			rcu:RCOM_0485460	80	132	1e-29	Auxin response factor, putative
			vvi:100266009	50	88.2	2e-16	hypothetical protein LOC100266009
			vvi:100248229	69	91.3	2e-17	hypothetical protein LOC100248229; K04718 sphingosine kinase [EC:2.7.1.91]	|Environmental Information Processing; Signal Transduction; Calcium signaling pathway [PATH:ko04020-Map:ko04020];|Environmental Information Processing; Signal Transduction; VEGF signaling pathway [PATH:ko04370-Map:ko04370];|Human Diseases; Infectious Diseases; Tuberculosis [PATH:ko05152-Map:ko05152];|Metabolism; Lipid Metabolism; Sphingolipid metabolism [PATH:ko00600-Map:ko00600];|Organismal Syst…
			vvi:100243109	96	169	6e-41	hypothetical protein LOC100243109
			rcu:RCOM_0688700	61	147	2e-34	amino acid transporter, putative
			vvi:100255617	42	87.4	7e-16	hypothetical protein LOC100255617
			vvi:100249974	47	105	1e-21	hypothetical protein LOC100249974
			pop:POPTR_411487	76	107	7e-35	hypothetical protein
			eco:b2069	100	144	2e-33	yegD, ECK2063, JW2054; predicted chaperone; K04046 hypothetical chaperone protein	|Genetic Information Processing; Folding, Sorting and Degradation; Chaperones and folding catalysts [BR:ko03110];|
			ath:AT1G68370	87	206	3e-52	ARG1; ARG1 (ALTERED RESPONSE TO GRAVITY 1); cytoskeletal protein binding
			rcu:RCOM_1033260	74	173	3e-42	chaperone protein DNAj, putative
			vvi:100245261	59	121	2e-26	hypothetical protein LOC100245261
			ssn:SSON_2205	100	140	3e-32	mglA; galactose/methyl galaxtoside transporter ATP-binding protein; K10542 methyl-galactoside transport system ATP-binding protein [EC:3.6.3.17]	|Environmental Information Processing; Membrane Transport; ABC transporters [PATH:ko02010-Map:ko02010];|Environmental Information Processing; Membrane Transport; Transporters [BR:ko02000];|
			pop:POPTR_835948	53	87.8	2e-16	HCQ6; hydroxycinnamoyl CoA shikimate/quinate hydroxycinnamoyltransferase (EC:2.3.1.133)
			vvi:100248944	84	164	1e-39	hypothetical protein LOC100248944
			osa:4326907	53	72.4	1e-11	Os01g0279900; K14431 transcription factor TGA	|Environmental Information Processing; Signal Transduction; Plant hormone signal transduction [PATH:ko04075-Map:ko04075];|Genetic Information Processing; Transcription; Transcription factors [BR:ko03000];|
			rcu:RCOM_0528060	52	92.4	9e-18	nucleoredoxin, putative
			vvi:100242500	88	176	5e-43	ankyrin-like protein
			vvi:100262828	52	107	3e-22	hypothetical protein LOC100262828
			zma:100277315	51	110	3e-23	hypothetical protein LOC100277315
			pop:POPTR_731271	72	90.5	4e-17	hypothetical protein
			rcu:RCOM_0686940	66	213	7e-54	hypothetical protein
			vvi:100267092	96	147	2e-34	similar to TUBG1 (GAMMA-TUBULIN); structural molecule; K10389 tubulin gamma	|Cellular Processes; Cell Motility; Cytoskeleton proteins [BR:ko04812];|
			vvi:100242081	93	194	1e-48	hypothetical protein LOC100242081; K11000 callose synthase [EC:2.4.1.-]	|Metabolism; Glycan Biosynthesis and Metabolism; Glycosyltransferases [BR:ko01003];|
			vvi:100251782	64	136	5e-31	hypothetical protein LOC100251782
			rcu:RCOM_1507840	74	212	6e-54	Protein tipD, putative (EC:2.7.11.7)
			eci:UTI89_C1930	100	143	5e-33	celB; PTS system N,N'-diacetylchitobiose-specific transporter subunit IIC (EC:2.7.1.69); K02761 PTS system, cellobiose-specific IIC component	|Environmental Information Processing; Membrane Transport; Phosphotransferase system (PTS) [PATH:ko02060-Map:ko02060];|Environmental Information Processing; Membrane Transport; Transporters [BR:ko02000];|
			vvi:100263717	61	132	6e-30	hypothetical protein LOC100263717
			vvi:100266180	79	144	2e-33	hypothetical protein LOC100266180; K01358 ATP-dependent Clp protease, protease subunit [EC:3.4.21.92]	|Cellular Processes; Cell Growth and Death; Cell cycle - Caulobacter [PATH:ko04112-Map:ko04112];|Metabolism; Enzyme Families; Peptidases [BR:ko01002];|
			ssn:SSON_4082	86	186	1e-45	cpxR; DNA-binding transcriptional regulator CpxR; K07662 two-component system, OmpR family, response regulator CpxR	|Environmental Information Processing; Signal Transduction; Two-component system [BR:ko02022];|Environmental Information Processing; Signal Transduction; Two-component system [PATH:ko02020-Map:ko02020];|
			pop:POPTR_757664	85	160	2e-38	NAD+ synthase (glutamine-hydrolysing) (EC:6.3.5.1); K01950 NAD+ synthase (glutamine-hydrolysing) [EC:6.3.5.1]	|Metabolism; Metabolism of Cofactors and Vitamins; Nicotinate and nicotinamide metabolism [PATH:ko00760-Map:ko00760];|
			zma:100282770	61	79	1e-13	pco131730(580); LOC100282770; K10712 cysteamine dioxygenase [EC:1.13.11.19]	|Metabolism; Metabolism of Other Amino Acids; Taurine and hypotaurine metabolism [PATH:ko00430-Map:ko00430];|
			rcu:RCOM_1143360	83	220	3e-56	hypothetical protein
			rcu:RCOM_0706900	84	87.8	2e-16	r2r3-myb transcription factor, putative; K09422 myb proto-oncogene protein, plant	|Genetic Information Processing; Transcription; Transcription factors [BR:ko03000];|
			rcu:RCOM_1047540	85	155	9e-37	type 1 diacylglycerol acyltransferase (EC:2.3.1.20); K11155 diacylglycerol O-acyltransferase 1 [EC:2.3.1.20 2.3.1.75 2.3.1.76]	|Metabolism; Lipid Metabolism; Glycerolipid metabolism [PATH:ko00561-Map:ko00561];|Metabolism; Metabolism of Cofactors and Vitamins; Retinol metabolism [PATH:ko00830-Map:ko00830];|Organismal Systems; Digestive System; Fat digestion and absorption [PATH:ko04975-Map:ko04975];|
			efe:EFER_2629	80	110	3e-23	exonuclease subunit SbcC; K03546 exonuclease SbcC	|Genetic Information Processing; Replication and Repair; DNA repair and recombination proteins [BR:ko03400];|
			rcu:RCOM_1609380	85	147	2e-34	malate dehydrogenase, putative (EC:1.1.1.37); K00025 malate dehydrogenase [EC:1.1.1.37]	|Metabolism; Carbohydrate Metabolism; Citrate cycle (TCA cycle) [PATH:ko00020-Map:ko00020];|Metabolism; Carbohydrate Metabolism; Glyoxylate and dicarboxylate metabolism [PATH:ko00630-Map:ko00630];|Metabolism; Carbohydrate Metabolism; Pyruvate metabolism [PATH:ko00620-Map:ko00620];|Metabolism; Energy Metabolism; Carbon fixation in photosynthetic organisms [PATH:ko00710-Map:ko00710];|Organismal Sys…
			pop:POPTR_832274	81	206	4e-52	acyl-CoA oxidase (EC:1.3.3.6); K00232 acyl-CoA oxidase [EC:1.3.3.6]	|Cellular Processes; Transport and Catabolism; Peroxisome [PATH:ko04146-Map:ko04146];|Metabolism; Lipid Metabolism; Biosynthesis of unsaturated fatty acids [PATH:ko01040-Map:ko01040];|Metabolism; Lipid Metabolism; Fatty acid metabolism [PATH:ko00071-Map:ko00071];|Metabolism; Lipid Metabolism; alpha-Linolenic acid metabolism [PATH:ko00592-Map:ko00592];|Organismal Systems; Endocrine System; PPAR si…
			pop:POPTR_551801	66	325	3e-87	hypothetical protein
			rcu:RCOM_1186670	42	171	7e-41	hypothetical protein
			rcu:RCOM_0521230	62	179	5e-44	DNA binding protein, putative
			rcu:RCOM_0611560	74	127	2e-28	GDP-mannose transporter, putative
			rcu:RCOM_1554430	63	106	5e-22	hypothetical protein
			pop:POPTR_806274	65	150	5e-35	hypothetical protein
			vvi:100243428	49	71.6	2e-11	hypothetical protein LOC100243428
			eco:b3593	100	169	8e-41	rhsA, ECK3582, JW3566; RhsA element core protein RshA
			rcu:RCOM_1077540	75	190	3e-47	phosphatidylcholine-sterol O-acyltransferase, putative
			vvi:100257215	84	149	5e-35	hypothetical protein LOC100257215; K11968 ariadne-1	|Genetic Information Processing; Folding, Sorting and Degradation; Ubiquitin system [BR:ko04121];|
			vvi:100262486	56	106	5e-22	hypothetical protein LOC100262486
			vvi:100266685	52	119	9e-26	hypothetical protein LOC100266685
			pop:POPTR_825914	82	288	1e-76	hypothetical protein
			vvi:100260535	85	209	5e-53	hypothetical protein LOC100260535
			vvi:100256473	76	127	2e-28	hypothetical protein LOC100256473
			vvi:100251988	89	223	3e-57	hypothetical protein LOC100251988
			vvi:100263241	91	73.2	6e-12	hypothetical protein LOC100263241
			rcu:RCOM_0622010	62	95.9	8e-19	Exportin-7, putative
			eoi:ECO111_p3-75	97	321	1e-86	conjugal transfer nickase/helicase TraI
			pop:POPTR_823961	72	158	1e-37	hypothetical protein; K14500 BR-signaling kinase [EC:2.7.11.1]	|Environmental Information Processing; Signal Transduction; Plant hormone signal transduction [PATH:ko04075-Map:ko04075];|Metabolism; Enzyme Families; Protein kinases [BR:ko01001];|
			vvi:100258656	80	142	6e-33	hypothetical protein LOC100258656
			ath:AT4G03080	82	104	2e-21	BSL1; kelch repeat-containing serine/threonine phosphoesterase family protein; K01090 protein phosphatase [EC:3.1.3.16]	|Unclassified; Metabolism; Others|
			ath:AT2G06210	79	181	1e-44	ELF8; ELF8 (EARLY FLOWERING 8); binding
			vvi:100252933	80	149	5e-35	boron transporter
			ecc:c5334	93	90.5	3e-17	hypothetical protein
			vvi:100257585	75	158	1e-37	hypothetical protein LOC100257585
			xtr:734148	50	77.4	3e-13	ighv4-31, MGC108125; immunoglobulin heavy variable 4-31
			vvi:100253792	59	87	4e-16	hypothetical protein LOC100253792
			vvi:100256273	47	77	4e-13	hypothetical protein LOC100256273
			rcu:RCOM_1003460	59	77.8	2e-13	Squamosa promoter-binding protein, putative
			vvi:100244368	68	133	5e-30	hypothetical protein LOC100244368
			vvi:100256802	73	243	4e-63	hypothetical protein LOC100256802; K00279 cytokinin dehydrogenase [EC:1.5.99.12]	|Metabolism; Metabolism of Terpenoids and Polyketides; Zeatin biosynthesis [PATH:ko00908-Map:ko00908];|
			pop:POPTR_808464	39	69.7	6e-11	hypothetical protein
			rcu:RCOM_0542950	86	210	2e-53	Cellulose synthase A catalytic subunit 6 [UDP-forming], putative (EC:2.4.1.12); K10999 cellulose synthase A [EC:2.4.1.12]	|Metabolism; Glycan Biosynthesis and Metabolism; Glycosyltransferases [BR:ko01003];|
			vvi:100263167	76	113	5e-24	hypothetical protein LOC100263167
			rcu:RCOM_1020440	86	171	2e-41	hypothetical protein
			vvi:100262467	76	223	3e-57	hypothetical protein LOC100262467; K13523 lysophosphatidic acid acyltransferase / lysophosphatidylinositol acyltransferase [EC:2.3.1.51 2.3.1.-]	|Metabolism; Lipid Metabolism; Glycerolipid metabolism [PATH:ko00561-Map:ko00561];|Metabolism; Lipid Metabolism; Glycerophospholipid metabolism [PATH:ko00564-Map:ko00564];|Metabolism; Lipid Metabolism; Lipid biosynthesis proteins [BR:ko01004];|
			vvi:100261272	76	142	1e-32	hypothetical protein LOC100261272
			sew:SeSA_A0717	90	171	3e-49	arsenical pump membrane protein; K03893 arsenical pump membrane protein	|Unclassified; Cellular Processes and Signaling; Other ion-coupled transporters|
			pan:PODANSg7068	100	113	4e-24	hypothetical protein; K11253 histone H3	|Genetic Information Processing; Replication and Repair; Chromosome [BR:ko03036];|Human Diseases; Immune System Diseases; Systemic lupus erythematosus [PATH:ko05322-Map:ko05322];|
			vvi:100258456	37	84.3	3e-15	hypothetical protein LOC100258456
			vvi:100267729	82	142	6e-33	hypothetical protein LOC100267729
			rcu:RCOM_0482390	83	144	2e-33	pentatricopeptide repeat-containing protein, putative
			pop:POPTR_754795	42	143	8e-33	hypothetical protein
			pop:POPTR_565310	92	195	1e-48	hypothetical protein
			vvi:100249408	55	102	9e-21	hypothetical protein LOC100249408; K10599 pre-mRNA-processing factor 19 [EC:6.3.2.19]	|Genetic Information Processing; Folding, Sorting and Degradation; Ubiquitin mediated proteolysis [PATH:ko04120-Map:ko04120];|Genetic Information Processing; Folding, Sorting and Degradation; Ubiquitin system [BR:ko04121];|Genetic Information Processing; Transcription; Spliceosome [BR:ko03041];|Genetic Information Processing; Transcription; Spliceosome [PATH:ko03040-Map:ko03040];|
			pop:POPTR_806893	77	146	5e-34	ETR6; ethylene receptor 6; K14509 ethylene receptor [EC:2.7.13.-]	|Environmental Information Processing; Signal Transduction; Plant hormone signal transduction [PATH:ko04075-Map:ko04075];|
			vvi:100260845	68	165	9e-40	hypothetical protein LOC100260845; K12619 5'-3' exoribonuclease 2 [EC:3.1.13.-]	|Genetic Information Processing; Folding, Sorting and Degradation; RNA degradation [PATH:ko03018-Map:ko03018];|Genetic Information Processing; Translation; Ribosome Biogenesis [BR:ko03009];|Genetic Information Processing; Translation; Ribosome biogenesis in eukaryotes [PATH:ko03008-Map:ko03008];|
			vvi:100261596	76	135	1e-30	hypothetical protein LOC100261596; K00919 4-diphosphocytidyl-2-C-methyl-D-erythritol kinase [EC:2.7.1.148]	|Metabolism; Metabolism of Terpenoids and Polyketides; Terpenoid backbone biosynthesis [PATH:ko00900-Map:ko00900];|
			vvi:100253247	66	103	4e-21	hypothetical protein LOC100253247; K07195 exocyst complex component 7	|Organismal Systems; Endocrine System; Insulin signaling pathway [PATH:ko04910-Map:ko04910];|
			vvi:100253140	67	149	5e-35	hypothetical protein LOC100253140; K11864 BRCA1/BRCA2-containing complex subunit 3	|Genetic Information Processing; Folding, Sorting and Degradation; Ubiquitin system [BR:ko04121];|Metabolism; Enzyme Families; Peptidases [BR:ko01002];|
			zma:100281129	82	111	1e-23	60S ribosomal protein L28; K02903 large subunit ribosomal protein L28e	|Genetic Information Processing; Translation; Ribosome [BR:ko03011];|Genetic Information Processing; Translation; Ribosome [PATH:ko03010-Map:ko03010];|
			vvi:100262527	54	110	3e-23	hypothetical protein LOC100262527
			pop:POPTR_745339	71	147	2e-34	hypothetical protein
			pop:POPTR_809818	80	130	2e-29	hypothetical protein
			rcu:RCOM_1673790	77	201	2e-50	serine-threonine protein kinase, plant-type, putative
			vvi:100264363	88	167	2e-40	hypothetical protein LOC100264363; K00630 glycerol-3-phosphate O-acyltransferase [EC:2.3.1.15]	|Metabolism; Lipid Metabolism; Glycerolipid metabolism [PATH:ko00561-Map:ko00561];|Metabolism; Lipid Metabolism; Glycerophospholipid metabolism [PATH:ko00564-Map:ko00564];|Metabolism; Lipid Metabolism; Lipid biosynthesis proteins [BR:ko01004];|
			sfl:SF2832	94	149	8e-35	ptr; protease III; K01407 protease III [EC:3.4.24.55]	|Metabolism; Enzyme Families; Peptidases [BR:ko01002];|
			pop:POPTR_828526	82	68.6	2e-12	pyrophosphate-dependent phosphofructokinase (EC:2.7.1.90); K00895 pyrophosphate--fructose-6-phosphate 1-phosphotransferase [EC:2.7.1.90]	|Metabolism; Carbohydrate Metabolism; Fructose and mannose metabolism [PATH:ko00051-Map:ko00051];|
			vvi:100257657	93	156	4e-37	hypothetical protein LOC100257657
			vvi:100260185	58	87.8	2e-16	hypothetical protein LOC100260185
			pop:POPTR_779035	59	90.1	5e-17	RDR905; rna-dependent RNA polymerase
			vvi:100258843	89	168	1e-40	hypothetical protein LOC100258843
			vvi:100259083	65	92	1e-17	hypothetical protein LOC100259083
			vvi:100254230	48	105	1e-21	hypothetical protein LOC100254230
			rcu:RCOM_0982380	63	156	5e-37	catalytic, putative
			pop:POPTR_712319	83	115	8e-25	hypothetical protein
			vvi:100249126	80	204	2e-51	hypothetical protein LOC100249126
			rcu:RCOM_0730190	63	75.5	1e-12	hypothetical protein
			pop:POPTR_646180	62	114	3e-24	hypothetical protein
			pop:POPTR_656784	65	88.6	1e-16	hypothetical protein; K06891 ATP-dependent Clp protease adaptor protein ClpS	|Unclassified; Genetic Information Processing; Protein folding and associated processing|
			vvi:100256716	67	105	1e-21	hypothetical protein LOC100256716
			vvi:100256695	69	138	1e-31	hypothetical protein LOC100256695
			vvi:100265776	73	134	3e-30	hypothetical protein LOC100265776
			ath:AT2G28260	81	115	1e-24	ATCNGC15; calmodulin binding / cation channel/ cyclic nucleotide binding; K05391 cyclic nucleotide gated channel, other eukaryote	|Environmental Information Processing; Signaling Molecules and Interaction; Ion channels [BR:ko04040];|Organismal Systems; Environmental Adaptation; Plant-pathogen interaction [PATH:ko04626-Map:ko04626];|
			vvi:100241266	82	219	5e-56	hypothetical protein LOC100241266
			vvi:100244624	69	90.1	5e-17	hypothetical protein LOC100244624
			vvi:100240868	77	122	6e-27	hypothetical protein LOC100240868
			rcu:RCOM_1225970	73	86.3	7e-16	WRKY transcription factor, putative
			vvi:100261057	46	73.9	3e-12	hypothetical protein LOC100261057
			rcu:RCOM_0373880	68	191	2e-47	hypothetical protein
			pop:POPTR_558698	62	144	2e-33	hypothetical protein
			sdy:SDY_3734	85	126	4e-28	thiF; thiamin biosynthesis, thiazole moiety; K03148 adenylyltransferase [EC:2.7.7.-]	|Genetic Information Processing; Folding, Sorting and Degradation; Sulfur relay system [PATH:ko04122-Map:ko04122];|Metabolism; Metabolism of Cofactors and Vitamins; Thiamine metabolism [PATH:ko00730-Map:ko00730];|
			vvi:100241532	63	112	1e-23	hypothetical protein LOC100241532
			rcu:RCOM_0599950	60	240	3e-62	protein binding protein, putative
			vvi:100246937	85	125	7e-28	hypothetical protein LOC100246937
			ssn:SSON_2950	100	177	3e-43	syd; SecY interacting protein Syd
			vvi:100252867	60	179	6e-44	hypothetical protein LOC100252867
			ath:AT3G58450	76	114	2e-24	universal stress protein (USP) family protein
			eco:b2067	100	143	3e-33	yegE, ECK2061, JW2052; predicted diguanylate cyclase, GGDEF domain signaling protein
			rcu:RCOM_0719270	47	99	1e-19	hypothetical protein
			rcu:RCOM_0958730	84	181	2e-44	calcium ion binding protein, putative
			sbc:SbBS512_E0179	100	180	3e-44	ldcC1; lysine decarboxylase, constitutive (EC:4.1.1.18); K01582 lysine decarboxylase [EC:4.1.1.18]	|Metabolism; Amino Acid Metabolism; Lysine degradation [PATH:ko00310-Map:ko00310];|Metabolism; Biosynthesis of Other Secondary Metabolites; Tropane, piperidine and pyridine alkaloid biosynthesis [PATH:ko00960-Map:ko00960];|
			vvi:100262866	53	77.4	3e-13	hypothetical protein LOC100262866; K09422 myb proto-oncogene protein, plant	|Genetic Information Processing; Transcription; Transcription factors [BR:ko03000];|
			vvi:100250634	97	180	3e-44	hypothetical protein LOC100250634
			vvi:100255742	59	199	5e-50	hypothetical protein LOC100255742; K04122 ent-kaurene oxidase [EC:1.14.13.78]	|Metabolism; Enzyme Families; Cytochrome P450 [BR:ko00199];|Metabolism; Metabolism of Terpenoids and Polyketides; Diterpenoid biosynthesis [PATH:ko00904-Map:ko00904];|
			pop:POPTR_846134	84	207	1e-52	hypothetical protein
			rcu:RCOM_1516720	51	74.7	2e-12	signal transducer, putative
			rcu:RCOM_0468850	61	96.7	5e-19	hypothetical protein
			vvi:100260067	45	77	4e-13	hypothetical protein LOC100260067
			vvi:100267249	92	167	2e-40	hypothetical protein LOC100267249
			stt:t3240	100	225	7e-58	hypothetical protein; K06958 UPF0042 nucleotide-binding protein	|Unclassified; Poorly Characterized; General function prediction only|
			ssn:SSON_3058	100	306	4e-82	gcvT; glycine cleavage system aminomethyltransferase T (EC:2.1.2.10); K00605 aminomethyltransferase [EC:2.1.2.10]	|Metabolism; Amino Acid Metabolism; Glycine, serine and threonine metabolism [PATH:ko00260-Map:ko00260];|Metabolism; Energy Metabolism; Nitrogen metabolism [PATH:ko00910-Map:ko00910];|Metabolism; Metabolism of Cofactors and Vitamins; One carbon pool by folate [PATH:ko00670-Map:ko00670];|
			rcu:RCOM_1173270	82	90.5	3e-17	phospholipid-transporting atpase, putative (EC:3.6.3.1)
			vvi:100253252	93	193	3e-48	hypothetical protein LOC100253252
			vvi:100258139	79	144	2e-33	hypothetical protein LOC100258139
			vvi:100262776	90	110	4e-23	hypothetical protein LOC100262776
			vvi:100250819	68	97.4	3e-19	hypothetical protein LOC100250819
			vvi:100242116	64	119	7e-26	hypothetical protein LOC100242116
			vvi:100256403	97	143	3e-33	hypothetical protein LOC100256403; K03364 cell division cycle 20-like protein 1, cofactor of APC complex	|Cellular Processes; Cell Growth and Death; Cell cycle - yeast [PATH:ko04111-Map:ko04111];|Cellular Processes; Cell Growth and Death; Cell cycle [PATH:ko04110-Map:ko04110];|Genetic Information Processing; Folding, Sorting and Degradation; Ubiquitin mediated proteolysis [PATH:ko04120-Map:ko04120];|Genetic Information Processing; Folding, Sorting and Degradation; Ubiquitin system [BR:ko04121];|Orga…
			rcu:RCOM_0580450	68	293	5e-78	beta-glucanase, putative
			ssn:SSON_3033	100	315	5e-85	putative chlorohydrolase/aminohydrolase
			sbi:SORBI_01g010280	93	91.3	2e-17	hypothetical protein; K01835 phosphoglucomutase [EC:5.4.2.2]	|Metabolism; Biosynthesis of Other Secondary Metabolites; Streptomycin biosynthesis [PATH:ko00521-Map:ko00521];|Metabolism; Carbohydrate Metabolism; Amino sugar and nucleotide sugar metabolism [PATH:ko00520-Map:ko00520];|Metabolism; Carbohydrate Metabolism; Galactose metabolism [PATH:ko00052-Map:ko00052];|Metabolism; Carbohydrate Metabolism; Glycolysis / Gluconeogenesis [PATH:ko00010-Map:ko00010]…
			ypy:YPK_0308	98	112	1e-23	DNA-directed RNA polymerase subunit alpha; K03040 DNA-directed RNA polymerase subunit alpha [EC:2.7.7.6]	|Genetic Information Processing; Replication and Repair; DNA repair and recombination proteins [BR:ko03400];|Genetic Information Processing; Transcription; RNA polymerase [PATH:ko03020-Map:ko03020];|Metabolism; Nucleotide Metabolism; Purine metabolism [PATH:ko00230-Map:ko00230];|Metabolism; Nucleotide Metabolism; Pyrimidine metabolism [PATH:ko00240-Map:ko00240];|
			rcu:RCOM_1573230	85	278	7e-74	transcription cofactor, putative; K04498 E1A/CREB-binding protein [EC:2.3.1.48]	|Cellular Processes; Cell Communication; Adherens junction [PATH:ko04520-Map:ko04520];|Cellular Processes; Cell Growth and Death; Cell cycle [PATH:ko04110-Map:ko04110];|Environmental Information Processing; Signal Transduction; Jak-STAT signaling pathway [PATH:ko04630-Map:ko04630];|Environmental Information Processing; Signal Transduction; Notch signaling pathway [PATH:ko04330-Map:ko04330];|Envir…
			rcu:RCOM_1549540	59	218	2e-55	transferase, transferring glycosyl groups, putative
			rcu:RCOM_1436790	80	79.3	8e-14	nucleic acid binding protein, putative
			vvi:100249846	74	192	1e-47	hypothetical protein LOC100249846
			vvi:100262888	89	125	7e-28	similar to Histidine acid phosphatase; K13024 inositol hexakisphosphate/diphosphoinositol-pentakisphosphate kinase [EC:2.7.4.21 2.7.4.24]	|Unclassified; Metabolism; Others|
			vvi:100259057	32	92	4e-17	hypothetical protein LOC100259057
			vvi:100250139	73	103	3e-21	hypothetical protein LOC100250139
			vvi:100264639	82	154	2e-36	hypothetical protein LOC100264639
			vvi:100267944	71	171	2e-41	hypothetical protein LOC100267944
			sbo:SBO_0942	100	186	5e-46	yehL; hypothetical protein
			rcu:RCOM_1550320	66	125	3e-27	hypothetical protein
			vvi:100253175	75	127	3e-28	hypothetical protein LOC100253175
			ptr:464727	83	169	8e-41	RPL35; ribosomal protein L35; K02918 large subunit ribosomal protein L35e	|Genetic Information Processing; Translation; Ribosome [BR:ko03011];|Genetic Information Processing; Translation; Ribosome [PATH:ko03010-Map:ko03010];|
			rcu:RCOM_0191380	80	110	2e-23	Methylglutaconyl-CoA hydratase, mitochondrial precursor, putative (EC:4.2.1.18); K05607 methylglutaconyl-CoA hydratase [EC:4.2.1.18]	|Metabolism; Amino Acid Metabolism; Valine, leucine and isoleucine degradation [PATH:ko00280-Map:ko00280];|
			eco:b0290	100	147	2e-34	yagW, ECK0289, JW0284; predicted receptor
			pop:POPTR_840891	87	184	2e-45	hypothetical protein
			vvi:100250760	66	107	4e-22	hypothetical protein LOC100250760
			vvi:100245879	85	135	9e-31	hypothetical protein LOC100245879; K01519 nucleoside-triphosphate pyrophosphatase [EC:3.6.1.19]	|Metabolism; Nucleotide Metabolism; Purine metabolism [PATH:ko00230-Map:ko00230];|Metabolism; Nucleotide Metabolism; Pyrimidine metabolism [PATH:ko00240-Map:ko00240];|Metabolism; Xenobiotics Biodegradation and Metabolism; Drug metabolism - other enzymes [PATH:ko00983-Map:ko00983];|
			vvi:100264027	53	78.6	1e-13	hypothetical protein LOC100264027
			ssn:SSON_0985	100	170	3e-41	appB; third cytochrome oxidase, subunit II; K00426 cytochrome bd-I oxidase subunit II [EC:1.10.3.-]	|Metabolism; Energy Metabolism; Oxidative phosphorylation [PATH:ko00190-Map:ko00190];|
			rcu:RCOM_1282010	70	212	6e-54	Capsanthin/capsorubin synthase, chloroplast precursor, putative (EC:5.3.99.8); K14593 capsanthin/capsorubin synthase [EC:5.3.99.8]	|Metabolism; Metabolism of Terpenoids and Polyketides; Carotenoid biosynthesis [PATH:ko00906-Map:ko00906];|
			rcu:RCOM_1497800	67	99.4	7e-20	molybdopterin cofactor sulfurase, putative
			pop:POPTR_253185	83	103	2e-42	hypothetical protein
			pop:POPTR_652454	91	134	2e-30	4-aminobutyrate:pyruvate transaminase (EC:2.6.1.19)
			rcu:RCOM_0852690	51	101	2e-20	Metalloendoproteinase 1 precursor, putative (EC:3.4.24.7)
			rcu:RCOM_0820180	77	120	2e-26	protein phosphatase 2c, putative (EC:3.1.3.16)
			rcu:RCOM_0420270	66	104	5e-21	ribonucleoprotein, chloroplast, putative
			vvi:100250341	93	126	4e-28	hypothetical protein LOC100250341
			vvi:100254952	52	157	3e-37	hypothetical protein LOC100254952; K00921 1-phosphatidylinositol-3-phosphate 5-kinase [EC:2.7.1.150]	|Cellular Processes; Cell Motility; Regulation of actin cytoskeleton [PATH:ko04810-Map:ko04810];|Cellular Processes; Transport and Catabolism; Phagosome [PATH:ko04145-Map:ko04145];|Environmental Information Processing; Signal Transduction; Phosphatidylinositol signaling system [PATH:ko04070-Map:ko04070];|Metabolism; Carbohydrate Metabolism; Inositol phosphate metabolism [PATH:ko00562-Map:ko00562]…
			pop:POPTR_571554	77	118	2e-25	hypothetical protein
			pop:POPTR_553234	52	73.2	6e-12	hypothetical protein
			pop:POPTR_582053	57	125	1e-27	hypothetical protein
			vvi:100260807	80	80.9	3e-14	hypothetical protein LOC100260807
			ath:AT1G16650	71	125	7e-28	hypothetical protein
			ssn:SSON_2085	100	148	1e-34	yeeY; putative transcriptional regulator LysR-type
			rcu:RCOM_1110920	39	99.4	1e-19	hypothetical protein
			pop:POPTR_764631	65	215	9e-55	hypothetical protein
			pop:POPTR_834690	54	112	1e-23	hypothetical protein
			vvi:100242086	68	139	6e-32	hypothetical protein LOC100242086
			ath:AT5G41800	78	149	6e-35	amino acid transporter family protein
			vvi:100251663	56	76.3	7e-13	hypothetical protein LOC100251663
			vvi:100243338	70	152	1e-35	hypothetical protein LOC100243338
			vvi:100262032	75	239	4e-62	hypothetical protein LOC100262032; K13681 xyloglucan fucosyltransferase [EC:2.4.1.-]	|Metabolism; Glycan Biosynthesis and Metabolism; Glycosyltransferases [BR:ko01003];|
			pop:POPTR_1110136	86	128	1e-28	hypothetical protein
			vvi:100244723	63	95.5	1e-18	hypothetical protein LOC100244723
			vvi:100266458	81	140	4e-32	hypothetical protein LOC100266458; K00430 peroxidase [EC:1.11.1.7]	|Metabolism; Amino Acid Metabolism; Phenylalanine metabolism [PATH:ko00360-Map:ko00360];|Metabolism; Biosynthesis of Other Secondary Metabolites; Phenylpropanoid biosynthesis [PATH:ko00940-Map:ko00940];|Metabolism; Energy Metabolism; Methane metabolism [PATH:ko00680-Map:ko00680];|
			pop:POPTR_761324	62	101	1e-20	hypothetical protein
			pop:POPTR_772348	59	100	3e-20	hypothetical protein
			vvi:100256989	67	113	5e-24	hypothetical protein LOC100256989
			ssn:SSON_0964	100	191	1e-47	hypothetical protein
			vvi:100264024	59	97.8	2e-19	similar to KAK (KAKTUS); K10590 E3 ubiquitin-protein ligase TRIP12 [EC:6.3.2.19]	|Genetic Information Processing; Folding, Sorting and Degradation; Ubiquitin mediated proteolysis [PATH:ko04120-Map:ko04120];|Genetic Information Processing; Folding, Sorting and Degradation; Ubiquitin system [BR:ko04121];|
			ctu:Ctu_41420	98	132	1e-29	rpmB; 50S ribosomal protein L28; K02902 large subunit ribosomal protein L28	|Genetic Information Processing; Translation; Ribosome [BR:ko03011];|Genetic Information Processing; Translation; Ribosome [PATH:ko03010-Map:ko03010];|
			rcu:RCOM_1343860	48	109	6e-23	LRX2, putative
			vvi:100263642	53	79.3	8e-14	hypothetical protein LOC100263642
			rcu:RCOM_1003500	85	119	9e-26	pyruvate dehydrogenase, putative (EC:2.7.11.2); K00898 pyruvate dehydrogenase kinase [EC:2.7.11.2]	|Metabolism; Enzyme Families; Protein kinases [BR:ko01001];|
			rcu:RCOM_0546150	58	126	6e-28	wd40 protein, putative; K14552 NET1-associated nuclear protein 1 (U3 small nucleolar RNA-associated protein 17)	|Genetic Information Processing; Translation; Ribosome Biogenesis [BR:ko03009];|Genetic Information Processing; Translation; Ribosome biogenesis in eukaryotes [PATH:ko03008-Map:ko03008];|
			vvi:100241276	64	205	1e-51	hypothetical protein LOC100241276; K06171 nicastrin	|Environmental Information Processing; Signal Transduction; Notch signaling pathway [PATH:ko04330-Map:ko04330];|Human Diseases; Neurodegenerative Diseases; Alzheimer's disease [PATH:ko05010-Map:ko05010];|
			vvi:100245434	88	134	2e-30	hypothetical protein LOC100245434
			vvi:100248838	59	92.8	7e-18	hypothetical protein LOC100248838
			rcu:RCOM_1508450	45	94.7	2e-18	hypothetical protein
			vvi:100242325	79	159	6e-38	hypothetical protein LOC100242325
			vvi:100256970	69	97.8	2e-19	hypothetical protein LOC100256970
			ssn:SSON_3751	100	169	8e-41	yicE; putative transport protein
			dre:58025	100	157	2e-37	ccnb1, cb267, ccnb, cycb, cycb1, wu:fa19g04, wu:fb16d01, wu:fb16e07, wu:fi21c01; cyclin B1; K05868 cyclin B	|Cellular Processes; Cell Growth and Death; Cell cycle [PATH:ko04110-Map:ko04110];|Cellular Processes; Cell Growth and Death; p53 signaling pathway [PATH:ko04115-Map:ko04115];|Genetic Information Processing; Replication and Repair; DNA replication proteins [BR:ko03032];|Organismal Systems; Endocrine System; Progesterone-mediated oocyte maturation [PATH:ko04914-Map:ko04914];|
			pop:POPTR_755676	79	155	9e-37	hypothetical protein; K13508 glycerol-3-phosphate acyltransferase [EC:2.3.1.15]	|Metabolism; Lipid Metabolism; Glycerolipid metabolism [PATH:ko00561-Map:ko00561];|Metabolism; Lipid Metabolism; Glycerophospholipid metabolism [PATH:ko00564-Map:ko00564];|Metabolism; Lipid Metabolism; Lipid biosynthesis proteins [BR:ko01004];|
			pop:POPTR_1101751	39	72.4	1e-11	f-box family protein
			vvi:100260139	62	117	2e-25	hypothetical protein LOC100260139
			pop:POPTR_755273	90	199	5e-50	hypothetical protein; K12614 ATP-dependent RNA helicase DDX6/DHH1 [EC:3.6.4.13]	|Genetic Information Processing; Folding, Sorting and Degradation; RNA degradation [PATH:ko03018-Map:ko03018];|
			vvi:100263911	75	118	1e-25	hypothetical protein LOC100263911
			vvi:100258729	72	197	2e-49	hypothetical protein LOC100258729
			vvi:100243320	77	146	4e-34	hypothetical protein LOC100243320
			vvi:100241564	88	146	5e-34	hypothetical protein LOC100241564
			pop:POPTR_721040	71	234	2e-60	hypothetical protein
			vvi:100243494	74	98.2	2e-19	hypothetical protein LOC100243494; K06027 vesicle-fusing ATPase [EC:3.6.4.6]	|Organismal Systems; Excretory System; Vasopressin-regulated water reabsorption [PATH:ko04962-Map:ko04962];|
			vvi:100264036	68	103	5e-21	hypothetical protein LOC100264036
			rcu:RCOM_1444730	92	151	1e-35	Chalcone synthase, putative (EC:2.3.1.74)
			vvi:100260305	70	100	3e-20	hypothetical protein LOC100260305
			rcu:RCOM_1057860	73	105	8e-22	Brassinosteroid LRR receptor kinase precursor, putative (EC:2.7.10.1 1.3.1.74)
			pop:POPTR_779783	64	107	3e-22	hypothetical protein
			pop:POPTR_583054	83	136	5e-31	transferase, transferring glycosyl groups (EC:2.4.1.142); K03842 beta-1,4-mannosyltransferase [EC:2.4.1.142]	|Metabolism; Glycan Biosynthesis and Metabolism; Glycosyltransferases [BR:ko01003];|Metabolism; Glycan Biosynthesis and Metabolism; N-Glycan biosynthesis [PATH:ko00510-Map:ko00510];|Metabolism; Glycan Biosynthesis and Metabolism; Various types of N-glycan biosynthesis [PATH:ko00513-Map:ko00513];|
			vvi:100266337	69	69.7	6e-11	hypothetical protein LOC100266337; K12164 ubiquitin-like modifier-activating enzyme 5	|Genetic Information Processing; Folding, Sorting and Degradation; Ubiquitin system [BR:ko04121];|
			vvi:100267010	60	85.1	1e-15	hypothetical protein LOC100267010
			vvi:100245077	48	106	5e-22	hypothetical protein LOC100245077
			vvi:100263356	62	80.1	5e-14	hypothetical protein LOC100263356; K07739 elongator complex protein 3 [EC:2.3.1.48]	|Genetic Information Processing; Replication and Repair; Chromosome [BR:ko03036];|
			pop:POPTR_763921	69	115	8e-25	SDG904; SET domain protein
			rcu:RCOM_0609050	74	100	4e-20	cell division control protein, putative; K12860 pre-mRNA-splicing factor CDC5/CEF1	|Genetic Information Processing; Transcription; Spliceosome [BR:ko03041];|Genetic Information Processing; Transcription; Spliceosome [PATH:ko03040-Map:ko03040];|
			vvi:100243995	64	102	1e-20	hypothetical protein LOC100243995
			eco:b3942	100	321	1e-86	katG, ECK3934, JW3914; catalase/hydroperoxidase HPI(I) (EC:1.11.1.6); K03782 catalase/peroxidase [EC:1.11.1.6 1.11.1.7]	|Metabolism; Amino Acid Metabolism; Phenylalanine metabolism [PATH:ko00360-Map:ko00360];|Metabolism; Amino Acid Metabolism; Tryptophan metabolism [PATH:ko00380-Map:ko00380];|Metabolism; Biosynthesis of Other Secondary Metabolites; Phenylpropanoid biosynthesis [PATH:ko00940-Map:ko00940];|Metabolism; Energy Metabolism; Methane metabolism [PATH:ko00680-Map:ko00680];|
			rcu:RCOM_0759760	90	536	1e-151	hypothetical protein
			pop:POPTR_773811	74	161	2e-38	hypothetical protein
			pop:POPTR_711954	50	149	8e-35	hypothetical protein
			vvi:100241465	40	138	1e-31	hypothetical protein LOC100241465
			vvi:100260889	90	202	8e-51	hypothetical protein LOC100260889
			rcu:RCOM_0632640	60	99.8	6e-20	Katanin p60 ATPase-containing subunit, putative (EC:3.6.4.3)
			pop:POPTR_809484	75	111	2e-23	hypothetical protein
			ath:AT5G23110	54	95.1	1e-18	zinc finger (C3HC4-type RING finger) family protein
			vvi:100247399	79	134	3e-30	hypothetical protein LOC100247399
			stt:t0160	100	147	3e-34	lpdA; dihydrolipoamide dehydrogenase (EC:1.8.1.4); K00382 dihydrolipoamide dehydrogenase [EC:1.8.1.4]	|Metabolism; Amino Acid Metabolism; Glycine, serine and threonine metabolism [PATH:ko00260-Map:ko00260];|Metabolism; Amino Acid Metabolism; Valine, leucine and isoleucine degradation [PATH:ko00280-Map:ko00280];|Metabolism; Carbohydrate Metabolism; Citrate cycle (TCA cycle) [PATH:ko00020-Map:ko00020];|Metabolism; Carbohydrate Metabolism; Glycolysis / Gluconeogenesis [PATH:ko00010-Map:ko00010];|Met…
			rcu:RCOM_1712590	48	128	2e-28	hypothetical protein
			rcu:RCOM_1712590	37	72.4	1e-11	hypothetical protein
			vvi:100244655	69	172	5e-42	hypothetical protein LOC100244655
			rcu:RCOM_1614250	77	104	2e-21	Glycogen synthase kinase-3 beta, putative (EC:2.7.11.26)
			pop:POPTR_590013	83	171	1e-41	hypothetical protein; K12493 ADP-ribosylation factor GTPase-activating protein 2/3	|Cellular Processes; Transport and Catabolism; Endocytosis [PATH:ko04144-Map:ko04144];|
			pop:POPTR_750656	80	172	9e-42	hypothetical protein; K01190 beta-galactosidase [EC:3.2.1.23]	|Metabolism; Carbohydrate Metabolism; Galactose metabolism [PATH:ko00052-Map:ko00052];|Metabolism; Glycan Biosynthesis and Metabolism; Other glycan degradation [PATH:ko00511-Map:ko00511];|Metabolism; Lipid Metabolism; Sphingolipid metabolism [PATH:ko00600-Map:ko00600];|
			vvi:100254802	60	165	1e-39	hypothetical protein LOC100254802
			rcu:RCOM_1003460	41	71.6	2e-11	Squamosa promoter-binding protein, putative
			rcu:RCOM_1064750	54	157	2e-37	hypothetical protein
			vvi:100249660	40	131	1e-29	hypothetical protein LOC100249660
			pop:POPTR_553190	51	81.6	2e-14	hypothetical protein
			vvi:100253788	68	100	3e-20	hypothetical protein LOC100253788
			ssn:SSON_4102	100	158	1e-37	ftsN; essential cell division protein FtsN; K03591 cell division protein FtsN	|Genetic Information Processing; Replication and Repair; Chromosome [BR:ko03036];|
			ath:AT5G06390	71	150	2e-35	FLA17; FLA17 (FASCICLIN-LIKE ARABINOGALACTAN PROTEIN 17 PRECURSOR)
			pop:POPTR_717083	53	82.8	7e-15	hypothetical protein; K13346 peroxin-10	|Cellular Processes; Transport and Catabolism; Peroxisome [PATH:ko04146-Map:ko04146];|
			vvi:4025141	93	243	3e-63	ndhJ; NADH dehydrogenase 30 kDa subunit; K05581 NADH dehydrogenase I subunit J [EC:1.6.5.3]	|Metabolism; Energy Metabolism; Oxidative phosphorylation [PATH:ko00190-Map:ko00190];|
			rcu:RCOM_0327000	42	91.3	5e-17	hypothetical protein
			vvi:100243766	56	102	1e-20	hypothetical protein LOC100243766
			ssn:SSON_1449	100	140	4e-32	btuD; vitamin B12-transporter ATPase (EC:3.6.3.33); K06074 vitamin B12 transport system ATP-binding protein [EC:3.6.3.33]	|Environmental Information Processing; Membrane Transport; ABC transporters [PATH:ko02010-Map:ko02010];|Environmental Information Processing; Membrane Transport; Transporters [BR:ko02000];|
			rcu:RCOM_0174830	53	77.4	3e-13	hypothetical protein
			vvi:100246063	72	116	6e-25	hypothetical protein LOC100246063; K10143 E3 ubiquitin-protein ligase RFWD2 [EC:6.3.2.19]	|Cellular Processes; Cell Growth and Death; p53 signaling pathway [PATH:ko04115-Map:ko04115];|Genetic Information Processing; Folding, Sorting and Degradation; Ubiquitin mediated proteolysis [PATH:ko04120-Map:ko04120];|Genetic Information Processing; Folding, Sorting and Degradation; Ubiquitin system [BR:ko04121];|
			rcu:RCOM_0118970	77	130	2e-29	Transitional endoplasmic reticulum ATPase, putative (EC:3.6.4.3)
			ssn:SSON_4041	100	155	9e-37	glnL; nitrogen regulation protein NR(II) (EC:2.7.13.3); K07708 two-component system, NtrC family, nitrogen regulation sensor histidine kinase GlnL [EC:2.7.13.3]	|Environmental Information Processing; Signal Transduction; Two-component system [BR:ko02022];|Environmental Information Processing; Signal Transduction; Two-component system [PATH:ko02020-Map:ko02020];|Metabolism; Enzyme Families; Protein kinases [BR:ko01001];|
			vvi:100248256	54	131	2e-29	hypothetical protein LOC100248256; K03165 DNA topoisomerase III [EC:5.99.1.2]	|Genetic Information Processing; Replication and Repair; DNA repair and recombination proteins [BR:ko03400];|Genetic Information Processing; Replication and Repair; DNA replication proteins [BR:ko03032];|Genetic Information Processing; Replication and Repair; Homologous recombination [PATH:ko03440-Map:ko03440];|
			vvi:100246885	78	86.3	6e-16	similar to phosphatidylserine decarboxylase; K01613 phosphatidylserine decarboxylase [EC:4.1.1.65]	|Metabolism; Lipid Metabolism; Glycerophospholipid metabolism [PATH:ko00564-Map:ko00564];|
			rcu:RCOM_0758900	80	121	1e-26	phosphatidylserine decarboxylase, putative (EC:4.1.1.65); K01613 phosphatidylserine decarboxylase [EC:4.1.1.65]	|Metabolism; Lipid Metabolism; Glycerophospholipid metabolism [PATH:ko00564-Map:ko00564];|
			tgu:100232498	71	148	1e-34	similar to Gag-Pol polyprotein
			pop:POPTR_209034	81	166	7e-40	hypothetical protein
			rcu:RCOM_1510770	86	218	8e-56	protein with unknown function (EC:2.7.11.25)
			vvi:100249379	75	97.1	4e-19	hypothetical protein LOC100249379
			vvi:100265807	72	142	1e-32	hypothetical protein LOC100265807
			rcu:RCOM_1149980	71	99	1e-19	protein binding protein, putative
			vvi:100266325	69	224	1e-57	hypothetical protein LOC100266325
			pop:POPTR_826952	84	145	9e-34	hypothetical protein
			rcu:RCOM_1312530	69	112	9e-24	hypothetical protein
			vvi:100261730	43	136	4e-31	hypothetical protein LOC100261730
			pop:POPTR_204391	94	147	2e-34	hypothetical protein
			rcu:RCOM_0091440	54	97.4	3e-19	Chaperone protein dnaJ, putative; K09529 DnaJ homolog subfamily C member 9	|Genetic Information Processing; Folding, Sorting and Degradation; Chaperones and folding catalysts [BR:ko03110];|
			pop:POPTR_826580	86	103	5e-21	hypothetical protein
			pop:POPTR_858427	61	107	3e-22	trehalose-6-phosphate synthase; K00697 alpha,alpha-trehalose-phosphate synthase (UDP-forming) [EC:2.4.1.15]	|Metabolism; Carbohydrate Metabolism; Starch and sucrose metabolism [PATH:ko00500-Map:ko00500];|Metabolism; Glycan Biosynthesis and Metabolism; Glycosyltransferases [BR:ko01003];|
			pop:POPTR_642949	67	100	4e-20	hypothetical protein
			vvi:100266389	52	105	8e-22	hypothetical protein LOC100266389; K14432 ABA responsive element binding factor	|Environmental Information Processing; Signal Transduction; Plant hormone signal transduction [PATH:ko04075-Map:ko04075];|Genetic Information Processing; Transcription; Transcription factors [BR:ko03000];|
			vvi:100246308	49	92.8	7e-18	hypothetical protein LOC100246308
			ssn:SSON_0860	89	140	3e-32	ybjE; putative surface protein
			pop:POPTR_559722	90	141	1e-32	hypothetical protein
			vvi:100255025	77	206	1e-51	hypothetical protein LOC100255025
			ssn:SSON_0896	100	229	6e-59	dmsB; anaerobic dimethyl sulfoxide reductase subunit B; K07307 anaerobic dimethyl sulfoxide reductase subunit B (DMSO reductase iron- sulfur subunit)	|Unclassified; Cellular Processes and Signaling; Electron transfer carriers|
			vvi:100262132	54	98.6	1e-19	hypothetical protein LOC100262132
			pop:POPTR_894645	67	191	1e-47	hypothetical protein
			sfl:SF2236	100	170	3e-41	galS; DNA-binding transcriptional regulator GalS; K02529 LacI family transcriptional regulator	|Genetic Information Processing; Transcription; Transcription factors [BR:ko03000];|
			pop:POPTR_567576	77	70.1	5e-11	hypothetical protein
			osa:6450197	92	187	2e-46	orfX, OrsajM_p14; hypothetical protein
			vvi:100256152	70	269	8e-71	hypothetical protein LOC100256152
			vvi:100263494	81	122	8e-27	hypothetical protein LOC100263494
			rcu:RCOM_0896890	60	90.9	3e-17	pentatricopeptide repeat-containing protein, putative
			vvi:100241202	50	87	4e-16	hypothetical protein LOC100241202; K03848 alpha-1,3-glucosyltransferase [EC:2.4.1.-]	|Metabolism; Glycan Biosynthesis and Metabolism; Glycosyltransferases [BR:ko01003];|Metabolism; Glycan Biosynthesis and Metabolism; N-Glycan biosynthesis [PATH:ko00510-Map:ko00510];|
			vvi:100266009	88	193	3e-48	hypothetical protein LOC100266009
			vvi:100249560	77	141	2e-32	hypothetical protein LOC100249560
			vvi:100249560	74	122	8e-27	hypothetical protein LOC100249560
			rcu:RCOM_0265480	86	99.4	7e-20	hypothetical protein
			vvi:100265239	68	184	6e-45	hypothetical protein LOC100265239
			rcu:RCOM_1290870	71	127	3e-28	lactosylceramide 4-alpha-galactosyltransferase, putative
			vvi:100249798	72	105	8e-22	hypothetical protein LOC100249798
			vvi:100263350	74	95.9	8e-19	hypothetical protein LOC100263350
			pop:POPTR_195668	66	156	4e-37	hypothetical protein
			ath:AT4G31140	72	245	9e-64	glycosyl hydrolase family 17 protein
			etw:ECSP_6061	100	169	6e-41	hypothetical protein; K03497 chromosome partitioning protein, ParB family	|Cellular Processes; Cell Motility; Cytoskeleton proteins [BR:ko04812];|Genetic Information Processing; Replication and Repair; Chromosome [BR:ko03036];|Genetic Information Processing; Transcription; Transcription factors [BR:ko03000];|
			vvi:100266944	82	145	9e-34	hypothetical protein LOC100266944
			vvi:100255521	48	135	7e-31	hypothetical protein LOC100255521; K12617 DNA topoisomerase 2-associated protein PAT1	|Genetic Information Processing; Folding, Sorting and Degradation; RNA degradation [PATH:ko03018-Map:ko03018];|
			pop:POPTR_818390	86	121	1e-26	hypothetical protein; K13448 calcium-binding protein CML	|Organismal Systems; Environmental Adaptation; Plant-pathogen interaction [PATH:ko04626-Map:ko04626];|
			vvi:100262414	84	146	6e-34	hypothetical protein LOC100262414; K03259 translation initiation factor eIF-4E	|Environmental Information Processing; Signal Transduction; mTOR signaling pathway [PATH:ko04150-Map:ko04150];|Genetic Information Processing; Translation; RNA transport [PATH:ko03013-Map:ko03013];|Genetic Information Processing; Translation; Translation factors [BR:ko03012];|Organismal Systems; Endocrine System; Insulin signaling pathway [PATH:ko04910-Map:ko04910];|
			sei:SPC_1595	66	111	2e-23	3-methyl-adenine DNA glycosylase II; K01247 DNA-3-methyladenine glycosylase II [EC:3.2.2.21]	|Genetic Information Processing; Replication and Repair; Base excision repair [PATH:ko03410-Map:ko03410];|Genetic Information Processing; Replication and Repair; DNA repair and recombination proteins [BR:ko03400];|
			rcu:RCOM_1595310	59	200	2e-50	cyclin-dependent protein kinase, putative
			ssn:SSON_3548	100	362	1e-98	malQ; 4-alpha-glucanotransferase (EC:2.4.1.25); K00705 4-alpha-glucanotransferase [EC:2.4.1.25]	|Metabolism; Carbohydrate Metabolism; Starch and sucrose metabolism [PATH:ko00500-Map:ko00500];|
			pop:POPTR_739513	84	195	1e-48	DPb; transcription factor DP, E2 dimerization partner protein
			pop:POPTR_562644	61	114	3e-24	hypothetical protein
			eci:UTI89_C3545	98	189	4e-47	hypothetical protein
			ecm:EcSMS35_4594	100	166	5e-40	hypothetical protein
			vvi:100244334	75	276	7e-73	hypothetical protein LOC100244334
			vvi:100255475	74	143	3e-33	hypothetical protein LOC100255475; K00145 N-acetyl-gamma-glutamyl-phosphate/N-acetyl-gamma- aminoadipyl-phosphate reductase [EC:1.2.1.38 1.2.1.-]	|Metabolism; Amino Acid Metabolism; Arginine and proline metabolism [PATH:ko00330-Map:ko00330];|Metabolism; Amino Acid Metabolism; Lysine biosynthesis [PATH:ko00300-Map:ko00300];|
			rcu:RCOM_1447060	86	165	1e-39	Actin, putative
			rcu:RCOM_1093190	67	101	1e-20	leucine-rich repeat containing protein, putative
			vvi:100249260	72	147	2e-34	hypothetical protein LOC100249260
			vvi:100249260	72	182	9e-45	hypothetical protein LOC100249260
			vvi:100260219	87	196	3e-49	hypothetical protein LOC100260219
			ssn:SSON_2640	100	219	6e-56	purL; phosphoribosylformylglycinamidine synthase (EC:6.3.5.3); K01952 phosphoribosylformylglycinamidine synthase [EC:6.3.5.3]	|Metabolism; Nucleotide Metabolism; Purine metabolism [PATH:ko00230-Map:ko00230];|
			vvi:100267428	53	95.1	1e-18	hypothetical protein LOC100267428
			ath:AT1G28420	71	111	2e-23	HB-1; HB-1 (homeobox-1); transcription factor
			pop:POPTR_772065	44	56.6	3e-12	hypothetical protein
			ath:AT3G57030	78	112	1e-23	strictosidine synthase family protein
			ath:AT4G25270	62	189	7e-47	pentatricopeptide (PPR) repeat-containing protein
			rcu:RCOM_0737540	81	127	2e-28	hypothetical protein
			rcu:RCOM_1689270	36	77.8	5e-13	hypothetical protein
			vvi:100263856	46	75.9	9e-13	hypothetical protein LOC100263856
			vvi:100258352	74	241	2e-62	hypothetical protein LOC100258352; K03301 ATP:ADP antiporter, AAA family	|Unclassified; Cellular Processes and Signaling; Other ion-coupled transporters|
			pop:POPTR_593847	50	112	9e-24	hypothetical protein
			pop:POPTR_657068	53	153	4e-36	hypothetical protein
			ssn:SSON_0685	100	217	2e-55	cydA; cytochrome d terminal oxidase polypeptide subunit I; K00425 cytochrome bd-I oxidase subunit I [EC:1.10.3.-]	|Metabolism; Energy Metabolism; Oxidative phosphorylation [PATH:ko00190-Map:ko00190];|
			vvi:100259475	68	277	3e-73	hypothetical protein LOC100259475
			pop:POPTR_1075175	66	123	5e-27	hypothetical protein; K13420 LRR receptor-like serine/threonine-protein kinase FLS2 [EC:2.7.11.1]	|Metabolism; Enzyme Families; Protein kinases [BR:ko01001];|Organismal Systems; Environmental Adaptation; Plant-pathogen interaction [PATH:ko04626-Map:ko04626];|
			pop:POPTR_746487	70	144	3e-33	hypothetical protein
			vvi:100243320	76	106	6e-22	hypothetical protein LOC100243320
			vvi:100246868	85	177	3e-43	similar to GLT1 (NADH-dependent glutamate synthase 1 gene); K00264 glutamate synthase (NADPH/NADH) [EC:1.4.1.13 1.4.1.14]	|Metabolism; Amino Acid Metabolism; Alanine, aspartate and glutamate metabolism [PATH:ko00250-Map:ko00250];|Metabolism; Energy Metabolism; Nitrogen metabolism [PATH:ko00910-Map:ko00910];|
			rcu:RCOM_0244170	81	114	2e-24	eukaryotic peptide chain release factor GTP-binding subunit, putative (EC:2.7.7.4); K03267 G1 to S phase transition protein	|Genetic Information Processing; Translation; Translation factors [BR:ko03012];|Genetic Information Processing; Translation; mRNA surveillance pathway [PATH:ko03015-Map:ko03015];|
			vvi:100246795	60	148	1e-34	hypothetical protein LOC100246795
			rcu:RCOM_0258730	50	125	1e-27	electron carrier, putative
			pop:POPTR_823289	37	73.9	3e-12	hypothetical protein
			vvi:100266438	77	124	2e-27	hypothetical protein LOC100266438
			ath:AT4G04970	79	205	7e-52	GSL1; GSL1 (GLUCAN SYNTHASE-LIKE 1); 1,3-beta-glucan synthase/ transferase, transferring glycosyl groups; K11000 callose synthase [EC:2.4.1.-]	|Metabolism; Glycan Biosynthesis and Metabolism; Glycosyltransferases [BR:ko01003];|
			osa:9271944	48	86.7	5e-16	Os04g0436350
			vvi:100259353	71	122	6e-27	hypothetical protein LOC100259353
			pop:POPTR_826091	60	70.9	3e-11	chromatin remodeling complex subunit
			vvi:100249983	75	211	2e-53	hypothetical protein LOC100249983
			pop:POPTR_575272	89	303	2e-81	hypothetical protein; K01728 pectate lyase [EC:4.2.2.2]	|Metabolism; Carbohydrate Metabolism; Pentose and glucuronate interconversions [PATH:ko00040-Map:ko00040];|
			vvi:100262427	53	116	6e-25	similar to helicase domain-containing protein
			ssn:SSON_0772	100	180	3e-44	ybhS; hypothetical protein; K09686 antibiotic transport system permease protein	|Environmental Information Processing; Membrane Transport; ABC transporters [PATH:ko02010-Map:ko02010];|Environmental Information Processing; Membrane Transport; Transporters [BR:ko02000];|
			vvi:100246734	59	197	2e-49	hypothetical protein LOC100246734
			vvi:100267152	65	157	2e-37	hypothetical protein LOC100267152
			rcu:RCOM_1612650	86	92.4	9e-18	poly(A) polymerase cid, putative
			vvi:100243978	94	249	3e-65	hypothetical protein LOC100243978; K00588 caffeoyl-CoA O-methyltransferase [EC:2.1.1.104]	|Metabolism; Amino Acid Metabolism; Phenylalanine metabolism [PATH:ko00360-Map:ko00360];|Metabolism; Biosynthesis of Other Secondary Metabolites; Flavonoid biosynthesis [PATH:ko00941-Map:ko00941];|Metabolism; Biosynthesis of Other Secondary Metabolites; Phenylpropanoid biosynthesis [PATH:ko00940-Map:ko00940];|Metabolism; Biosynthesis of Other Secondary Metabolites; Stilbenoid, diarylheptanoid and…
			vvi:100254453	60	108	9e-23	hypothetical protein LOC100254453
			vvi:100248620	65	222	1e-56	hypothetical protein LOC100248620; K01057 6-phosphogluconolactonase [EC:3.1.1.31]	|Metabolism; Carbohydrate Metabolism; Pentose phosphate pathway [PATH:ko00030-Map:ko00030];|
			vvi:100266448	85	124	2e-27	hypothetical protein LOC100266448
			pon:100436242	98	106	5e-22	hypothetical protein LOC100436242
			vvi:100252404	81	136	4e-31	similar to haloacid dehalogenase-like hydrolase family protein; K01530 phospholipid-translocating ATPase [EC:3.6.3.1]	|Unclassified; Metabolism; Energy metabolism|
			vvi:100255949	76	128	1e-28	hypothetical protein LOC100255949
			vvi:100241526	80	119	5e-26	hypothetical protein LOC100241526
			vvi:100247521	60	79.7	6e-14	hypothetical protein LOC100247521
			zma:100216941	80	128	1e-28	hypothetical protein LOC100216941; K14498 serine/threonine-protein kinase SRK2 [EC:2.7.11.1]	|Environmental Information Processing; Signal Transduction; Plant hormone signal transduction [PATH:ko04075-Map:ko04075];|Metabolism; Enzyme Families; Protein kinases [BR:ko01001];|
			vvi:100256435	57	121	2e-26	hypothetical protein LOC100256435
			stt:t3069	100	264	2e-69	hybB; hydrogenase 2 b cytochrome subunit
			ppp:PHYPADRAFT_33725	54	104	2e-21	hypothetical protein
			ath:AT5G64700	66	133	5e-30	nodulin MtN21 family protein
			vvi:100263604	71	105	8e-22	hypothetical protein LOC100263604; K13680 beta-mannan synthase [EC:2.4.1.32]	|Metabolism; Glycan Biosynthesis and Metabolism; Glycosyltransferases [BR:ko01003];|
			vvi:100258662	56	93.2	5e-18	hypothetical protein LOC100258662
			vvi:100261038	60	172	5e-42	hypothetical protein LOC100261038
			rcu:RCOM_0850090	87	73.6	4e-12	Protein SCAR2, putative
			rcu:RCOM_1613000	86	166	7e-40	hypothetical protein
			pop:POPTR_1071736	79	179	6e-44	hypothetical protein
			pop:POPTR_746828	95	132	8e-30	hypothetical protein
			vvi:100261993	58	123	5e-27	hypothetical protein LOC100261993
			vvi:100263032	74	98.2	2e-19	hypothetical protein LOC100263032
			pop:POPTR_1100293	60	109	6e-23	hypothetical protein
			pop:POPTR_653603	60	135	9e-31	hypothetical protein
			vvi:100249661	61	155	9e-37	hypothetical protein LOC100249661
			vvi:100253985	58	176	6e-43	hypothetical protein LOC100253985
			ath:AT2G46430	63	112	8e-24	ATCNGC3 (CYCLIC NUCLEOTIDE GATED CHANNEL 3); calmodulin binding / cyclic nucleotide binding / ion channel; K05391 cyclic nucleotide gated channel, other eukaryote	|Environmental Information Processing; Signaling Molecules and Interaction; Ion channels [BR:ko04040];|Organismal Systems; Environmental Adaptation; Plant-pathogen interaction [PATH:ko04626-Map:ko04626];|
			vvi:100263535	62	90.5	3e-17	hypothetical protein LOC100263535
			vvi:100255618	53	79	1e-13	hypothetical protein LOC100255618
			rcu:RCOM_0723030	45	73.9	3e-12	ATP binding protein, putative
			ssn:SSON_3915	100	178	1e-43	yieC; putative receptor protein; K10124 carbohydrate-specific outer membrane porin	|Unclassified; Cellular Processes and Signaling; Pores ion channels|
			rcu:RCOM_1615510	61	104	2e-21	receptor protein kinase, putative
			pop:POPTR_581687	62	210	2e-53	hypothetical protein
			cfa:476961	78	131	2e-29	similar to LINE-1 reverse transcriptase homolog
			rcu:RCOM_1000720	74	115	1e-24	hypothetical protein
			vvi:100245056	83	105	1e-21	hypothetical protein LOC100245056
			vvi:100264639	72	207	3e-52	hypothetical protein LOC100264639
			sdy:SDY_2905	100	156	4e-37	gutQ; D-arabinose 5-phosphate isomerase; K02467 GutQ protein	|Unclassified; Cellular Processes and Signaling; Membrane and intracellular structural molecules|
			vvi:100244966	97	289	8e-77	hypothetical protein LOC100244966; K01103 6-phosphofructo-2-kinase / fructose-2,6-bisphosphatase [EC:2.7.1.105 3.1.3.46]	|Metabolism; Carbohydrate Metabolism; Fructose and mannose metabolism [PATH:ko00051-Map:ko00051];|
			vvi:100250966	39	83.2	6e-15	hypothetical protein LOC100250966
			pop:POPTR_874843	74	156	4e-37	urease (EC:3.5.1.5); K01427 urease [EC:3.5.1.5]	|Metabolism; Amino Acid Metabolism; Arginine and proline metabolism [PATH:ko00330-Map:ko00330];|Metabolism; Nucleotide Metabolism; Purine metabolism [PATH:ko00230-Map:ko00230];|
			vvi:100265293	88	135	1e-30	hypothetical protein LOC100265293
			rcu:RCOM_1669070	46	120	4e-26	hypothetical protein
			vvi:100248724	75	112	8e-24	similar to Protein kinase
			ssn:SSON_2519	100	228	1e-58	hypothetical protein
			pop:POPTR_758729	41	75.9	9e-13	hypothetical protein
			pop:POPTR_906510	50	80.1	5e-14	hypothetical protein
			pop:POPTR_809339	74	101	2e-20	hypothetical protein
			pop:POPTR_780400	90	176	6e-43	hypothetical protein; K14290 exportin-1	|Genetic Information Processing; Translation; RNA transport [PATH:ko03013-Map:ko03013];|Genetic Information Processing; Translation; Ribosome Biogenesis [BR:ko03009];|Genetic Information Processing; Translation; Ribosome biogenesis in eukaryotes [PATH:ko03008-Map:ko03008];|
			vvi:100243944	73	113	5e-24	hypothetical protein LOC100243944; K14312 nuclear pore complex protein Nup155	|Genetic Information Processing; Translation; RNA transport [PATH:ko03013-Map:ko03013];|
			vvi:100249148	67	97.4	3e-19	hypothetical protein LOC100249148
			vvi:100245847	47	82.4	9e-15	hypothetical protein LOC100245847
			rcu:RCOM_0773970	57	103	5e-21	ATP binding protein, putative; K10400 kinesin family member 15	|Cellular Processes; Cell Motility; Cytoskeleton proteins [BR:ko04812];|
			sfl:SF3195	100	162	7e-39	yhbP; hypothetical protein; K09979 hypothetical protein	|Unclassified; Poorly Characterized; Function unknown|
			pbe:PB405216.00.0	65	69.7	6e-11	hypothetical protein
			rcu:RCOM_0821410	61	101	1e-20	2-oxoglutarate/malate translocator, chloroplast precursor, putative
			pop:POPTR_809582	70	69.7	6e-11	hypothetical protein
			fgr:FG03954.1	58	182	5e-45	hypothetical protein
			vvi:100261266	62	97.4	3e-19	hypothetical protein LOC100261266
			rcu:RCOM_0339640	74	183	4e-45	1-phosphatidylinositol-4,5-bisphosphate phosphodiesterase, putative (EC:3.1.4.11); K05857 phospholipase C, delta [EC:3.1.4.11]	|Environmental Information Processing; Signal Transduction; Calcium signaling pathway [PATH:ko04020-Map:ko04020];|Environmental Information Processing; Signal Transduction; Phosphatidylinositol signaling system [PATH:ko04070-Map:ko04070];|Metabolism; Carbohydrate Metabolism; Inositol phosphate metabolism [PATH:ko00562-Map:ko00562];|
			rcu:RCOM_1116380	90	150	2e-35	protein phosphatase 2a, regulatory subunit, putative; K11584 protein phosphatase 2 (formerly 2A), regulatory subunit B'	|Cellular Processes; Cell Growth and Death; Meiosis - yeast [PATH:ko04113-Map:ko04113];|Cellular Processes; Cell Growth and Death; Oocyte meiosis [PATH:ko04114-Map:ko04114];|Environmental Information Processing; Signal Transduction; Wnt signaling pathway [PATH:ko04310-Map:ko04310];|Genetic Information Processing; Replication and Repair; Chromosome [BR:ko03036];|Genetic Information Processing; Tra…
			vvi:100247866	80	225	9e-58	hypothetical protein LOC100247866
			rcu:RCOM_0503800	76	207	1e-52	DNA polymerase delta small subunit, putative (EC:2.7.7.7); K02328 DNA polymerase delta subunit 2	|Genetic Information Processing; Replication and Repair; Base excision repair [PATH:ko03410-Map:ko03410];|Genetic Information Processing; Replication and Repair; DNA repair and recombination proteins [BR:ko03400];|Genetic Information Processing; Replication and Repair; DNA replication [PATH:ko03030-Map:ko03030];|Genetic Information Processing; Replication and Repair; DNA replication proteins [BR:…
			vvi:100241708	48	108	9e-23	hypothetical protein LOC100241708; K12392 AP-1 complex subunit beta-1	|Cellular Processes; Transport and Catabolism; Lysosome [PATH:ko04142-Map:ko04142];|
			ath:AT5G54800	83	108	2e-22	GPT1; GPT1; antiporter/ glucose-6-phosphate transmembrane transporter
			osa:4339898	58	100	3e-20	Os06g0112200; K01244 5'-methylthioadenosine nucleosidase [EC:3.2.2.16]	|Metabolism; Amino Acid Metabolism; Cysteine and methionine metabolism [PATH:ko00270-Map:ko00270];|
			ssn:SSON_0351	94	135	1e-30	yaiH; beta-lactam binding protein AmpH
			vvi:100253027	56	83.2	6e-15	hypothetical protein LOC100253027
			pop:POPTR_244146	69	123	5e-27	hypothetical protein
			rcu:RCOM_0562970	70	103	5e-21	metal transporter, putative
			pop:POPTR_762042	70	129	7e-29	hypothetical protein
			ssn:SSON_3957	81	105	1e-21	wzzE; lipopolysaccharide biosynthesis protein WzzE; K05790 lipopolysaccharide biosynthesis protein WzzE	|Unclassified; Cellular Processes and Signaling; Membrane and intracellular structural molecules|
			rcu:RCOM_0845260	82	114	2e-24	multidrug resistance pump, putative
			rcu:RCOM_0423490	65	102	9e-21	multidrug resistance-associated protein 2, 6 (mrp2, 6), abc-transoprter, putative (EC:3.6.3.44 3.6.3.43)
			vvi:100248505	76	112	1e-23	hypothetical protein LOC100248505; K08493 vesicle transport through interaction with t-SNAREs 1	|Genetic Information Processing; Folding, Sorting and Degradation; SNARE interactions in vesicular transport [PATH:ko04130-Map:ko04130];|Genetic Information Processing; Folding, Sorting and Degradation; SNAREs [BR:ko04131];|
			vvi:100266456	81	191	1e-47	hypothetical protein LOC100266456; K00826 branched-chain amino acid aminotransferase [EC:2.6.1.42]	|Metabolism; Amino Acid Metabolism; Amino acid related enzymes [BR:ko01007];|Metabolism; Amino Acid Metabolism; Valine, leucine and isoleucine biosynthesis [PATH:ko00290-Map:ko00290];|Metabolism; Amino Acid Metabolism; Valine, leucine and isoleucine degradation [PATH:ko00280-Map:ko00280];|Metabolism; Metabolism of Cofactors and Vitamins; Pantothenate and CoA biosynthesis [PATH:ko00770-Map:ko00770…
			pop:POPTR_768327	50	112	7e-24	MYB157; hypothetical protein; K09422 myb proto-oncogene protein, plant	|Genetic Information Processing; Transcription; Transcription factors [BR:ko03000];|
			pop:POPTR_809215	78	127	3e-28	coniferyl-aldehyde dehydrogenase (EC:1.2.1.68); K12355 coniferyl-aldehyde dehydrogenase [EC:1.2.1.68]	|Metabolism; Biosynthesis of Other Secondary Metabolites; Phenylpropanoid biosynthesis [PATH:ko00940-Map:ko00940];|
			osa:9268263	71	111	2e-23	Os05g0235100
			ath:AT1G15080	64	141	2e-32	LPP2; LPP2 (LIPID PHOSPHATE PHOSPHATASE 2); acid phosphatase/ phosphatidate phosphatase (EC:3.1.3.4)
			pop:POPTR_843435	48	115	8e-25	hypothetical protein
			pop:POPTR_755391	71	131	1e-29	SDG931; SET domain protein
			rcu:RCOM_0918390	56	82.8	7e-15	hypothetical protein; K11507 centromere protein O	|Genetic Information Processing; Replication and Repair; Chromosome [BR:ko03036];|
			vvi:100242239	79	116	4e-25	hypothetical protein LOC100242239; K02563 UDP-N-acetylglucosamine--N-acetylmuramyl-(pentapeptide) pyrophosphoryl-undecaprenol N-acetylglucosamine transferase [EC:2.4.1.227]	|Cellular Processes; Cell Growth and Death; Cell cycle - Caulobacter [PATH:ko04112-Map:ko04112];|Metabolism; Glycan Biosynthesis and Metabolism; Peptidoglycan biosynthesis [PATH:ko00550-Map:ko00550];|
			vvi:100256199	61	182	5e-45	similar to mRNA capping enzyme family protein; K13917 mRNA-capping enzyme [EC:2.7.7.50 3.1.3.33]	|Genetic Information Processing; Translation; mRNA surveillance pathway [PATH:ko03015-Map:ko03015];|
			vvi:100253148	53	75.9	9e-13	hypothetical protein LOC100253148
			sfl:SF1153	100	176	6e-43	putative phosphohydrolase; K12152 phosphatase NudJ [EC:3.6.1.-]	|Unclassified; Metabolism; Nucleotide metabolism|
			pop:POPTR_798164	61	91.7	2e-17	hypothetical protein
			vvi:100253904	72	138	1e-31	hypothetical protein LOC100253904
			vvi:100253794	83	155	2e-36	similar to Os03g0670700
			ath:AT1G07370	93	152	6e-36	PCNA1; PCNA1 (PROLIFERATING CELLULAR NUCLEAR ANTIGEN); DNA binding / DNA polymerase processivity factor/ protein binding; K04802 proliferating cell nuclear antigen	|Cellular Processes; Cell Growth and Death; Cell cycle [PATH:ko04110-Map:ko04110];|Genetic Information Processing; Replication and Repair; Base excision repair [PATH:ko03410-Map:ko03410];|Genetic Information Processing; Replication and Repair; DNA repair and recombination proteins [BR:ko03400];|Genetic Information Processing; Replication and Repair; DNA replication [PATH:ko03030-Map:ko03030];|Gen…
			pop:POPTR_832567	92	221	2e-56	hypothetical protein
			smm:Smp_021920.3	64	96.3	6e-19	paramyosin
			vvi:100253129	98	141	2e-32	hypothetical protein LOC100253129
			vvi:100243209	57	79	1e-13	hypothetical protein LOC100243209
			pop:POPTR_825192	67	220	2e-56	ILL4; iaa-amino acid hydrolase 4; K14664 IAA-amino acid hydrolase [EC:3.5.1.-]	|Metabolism; Enzyme Families; Peptidases [BR:ko01002];|
			ath:AT2G44620	90	117	2e-25	MTACP-1 (MITOCHONDRIAL ACYL CARRIER PROTEIN 1); acyl carrier/ cofactor binding / phosphopantetheine binding; K03955 NADH dehydrogenase (ubiquinone) 1 alpha/beta subcomplex 1 [EC:1.6.5.3 1.6.99.3]	|Human Diseases; Neurodegenerative Diseases; Alzheimer's disease [PATH:ko05010-Map:ko05010];|Human Diseases; Neurodegenerative Diseases; Huntington's disease [PATH:ko05016-Map:ko05016];|Human Diseases; Neurodegenerative Diseases; Parkinson's disease [PATH:ko05012-Map:ko05012];|Metabolism; Energy Metabolism; Oxidative phosphorylation [PATH:ko00190-Map:ko00190];|
			pop:POPTR_874781	66	135	1e-30	hypothetical protein
			vvi:100244532	88	89.4	8e-17	hypothetical protein LOC100244532
			vvi:100258418	84	183	4e-45	hypothetical protein LOC100258418
			sbo:SBO_1571	75	122	6e-27	transport system permease protein; K02033 peptide/nickel transport system permease protein	|Environmental Information Processing; Membrane Transport; ABC transporters [PATH:ko02010-Map:ko02010];|Environmental Information Processing; Membrane Transport; Transporters [BR:ko02000];|
			rcu:RCOM_1678510	83	147	2e-34	hypothetical protein
			rcu:RCOM_1594420	61	140	2e-32	maf protein, putative; K06287 septum formation protein	|Unclassified; Cellular Processes and Signaling; Cell division|
			vvi:100243243	55	83.6	4e-15	hypothetical protein LOC100243243
			vvi:100246773	55	75.1	2e-12	hypothetical protein LOC100246773
			vvi:100250338	97	164	1e-39	hypothetical protein LOC100250338
			vvi:100254792	51	75.1	2e-12	hypothetical protein LOC100254792
			pop:POPTR_577161	72	108	9e-23	hypothetical protein
			rcu:RCOM_0679750	71	88.2	2e-16	hypothetical protein
			vvi:100252114	85	124	2e-27	hypothetical protein LOC100252114; K12868 pre-mRNA-splicing factor SYF2	|Genetic Information Processing; Transcription; Spliceosome [BR:ko03041];|Genetic Information Processing; Transcription; Spliceosome [PATH:ko03040-Map:ko03040];|
			sdy:SDY_0399	100	158	1e-37	ybbB; tRNA 2-selenouridine synthase; K06917 tRNA 2-selenouridine synthase [EC:2.9.1.-]	|Unclassified; Poorly Characterized; General function prediction only|
			vvi:100257580	45	91.7	2e-17	hypothetical protein LOC100257580; K14314 nuclear pore complex protein Nup210	|Genetic Information Processing; Translation; RNA transport [PATH:ko03013-Map:ko03013];|
			rcu:RCOM_0813460	78	157	3e-37	longevity assurance factor, putative
			vvi:100249713	84	139	7e-32	hypothetical protein LOC100249713; K07203 FKBP12-rapamycin complex-associated protein	|Environmental Information Processing; Signal Transduction; ErbB signaling pathway [PATH:ko04012-Map:ko04012];|Environmental Information Processing; Signal Transduction; mTOR signaling pathway [PATH:ko04150-Map:ko04150];|Human Diseases; Cancers; Acute myeloid leukemia [PATH:ko05221-Map:ko05221];|Human Diseases; Cancers; Glioma [PATH:ko05214-Map:ko05214];|Human Diseases; Cancers; Pathways in cance…
			rcu:RCOM_0920670	41	76.6	5e-13	serine/threonine-protein kinase bri1, putative (EC:1.3.1.74)
			rcu:RCOM_0920670	67	72.4	1e-11	serine/threonine-protein kinase bri1, putative (EC:1.3.1.74)
			vvi:100257865	84	191	2e-47	hypothetical protein LOC100257865; K09839 violaxanthin de-epoxidase [EC:1.10.99.3]	|Metabolism; Metabolism of Terpenoids and Polyketides; Carotenoid biosynthesis [PATH:ko00906-Map:ko00906];|
			pop:POPTR_832545	85	85.5	1e-15	hypothetical protein
			ssn:SSON_1939	100	229	5e-59	adhE; bifunctional acetaldehyde-CoA/alcohol dehydrogenase; K04072 acetaldehyde dehydrogenase / alcohol dehydrogenase [EC:1.2.1.10 1.1.1.1]	|Metabolism; Amino Acid Metabolism; Tyrosine metabolism [PATH:ko00350-Map:ko00350];|Metabolism; Carbohydrate Metabolism; Butanoate metabolism [PATH:ko00650-Map:ko00650];|Metabolism; Carbohydrate Metabolism; Glycolysis / Gluconeogenesis [PATH:ko00010-Map:ko00010];|Metabolism; Carbohydrate Metabolism; Pyruvate metabolism [PATH:ko00620-Map:ko00620];|Metabolism; Lipid Metabolism; Fatty acid metabolis…
			vvi:100243133	50	142	1e-32	CIPK07; CBL-interacting protein kinase 07
			pop:POPTR_828059	97	181	1e-44	vacuolar H+-translocating inorganic pyrophosphatase (EC:3.6.1.1); K01507 inorganic pyrophosphatase [EC:3.6.1.1]	|Metabolism; Energy Metabolism; Oxidative phosphorylation [PATH:ko00190-Map:ko00190];|
			vvi:100259585	64	136	4e-31	hypothetical protein LOC100259585
			vvi:100247661	90	96.3	6e-19	hypothetical protein LOC100247661; K10588 ubiquitin-protein ligase E3 B [EC:6.3.2.19]	|Genetic Information Processing; Folding, Sorting and Degradation; Ubiquitin mediated proteolysis [PATH:ko04120-Map:ko04120];|Genetic Information Processing; Folding, Sorting and Degradation; Ubiquitin system [BR:ko04121];|
			pop:POPTR_1103181	81	202	6e-51	1-acylglycerol-3-phosphate O-acyltransferase (EC:2.3.1.51); K13523 lysophosphatidic acid acyltransferase / lysophosphatidylinositol acyltransferase [EC:2.3.1.51 2.3.1.-]	|Metabolism; Lipid Metabolism; Glycerolipid metabolism [PATH:ko00561-Map:ko00561];|Metabolism; Lipid Metabolism; Glycerophospholipid metabolism [PATH:ko00564-Map:ko00564];|Metabolism; Lipid Metabolism; Lipid biosynthesis proteins [BR:ko01004];|
			ssn:SSON_4022	98	152	1e-35	trkH; potassium transporter; K03498 trk system potassium uptake protein TrkH	|Unclassified; Cellular Processes and Signaling; Other ion-coupled transporters|
			vvi:100256064	72	325	1e-87	hypothetical protein LOC100256064
			rcu:RCOM_0911750	47	72.8	8e-12	hypothetical protein
			vvi:100267325	65	111	2e-23	hypothetical protein LOC100267325
			vvi:100248831	55	109	5e-23	hypothetical protein LOC100248831
			vvi:100245639	55	75.1	1e-12	hypothetical protein LOC100245639
			sfl:SF3616	100	156	5e-37	avtA; valine--pyruvate transaminase (EC:2.6.1.66); K00835 valine--pyruvate aminotransferase [EC:2.6.1.66]	|Metabolism; Amino Acid Metabolism; Amino acid related enzymes [BR:ko01007];|Metabolism; Amino Acid Metabolism; Valine, leucine and isoleucine biosynthesis [PATH:ko00290-Map:ko00290];|
			vvi:100245080	85	137	4e-31	hypothetical protein LOC100245080
			rcu:RCOM_1212010	59	153	3e-36	ubiquitin-protein ligase, putative
			vvi:100262012	44	93.2	5e-18	hypothetical protein LOC100262012
			vvi:100244960	74	122	1e-26	hypothetical protein LOC100244960
			vvi:100262841	66	125	1e-27	hypothetical protein LOC100262841
			vvi:100246017	88	120	4e-26	hypothetical protein LOC100246017; K02971 small subunit ribosomal protein S21e	|Genetic Information Processing; Translation; Ribosome [BR:ko03011];|Genetic Information Processing; Translation; Ribosome [PATH:ko03010-Map:ko03010];|
			vvi:100248651	82	173	3e-42	hypothetical protein LOC100248651
			vvi:100258026	62	91.7	2e-17	hypothetical protein LOC100258026
			pop:POPTR_920903	57	85.5	1e-15	hypothetical protein
			pop:POPTR_835537	72	159	5e-38	hypothetical protein
			vvi:100264569	63	110	4e-23	hypothetical protein LOC100264569
			osa:4330515	87	145	9e-34	Os02g0714600
			pop:POPTR_554949	75	109	5e-23	hypothetical protein
			pop:POPTR_818330	89	134	2e-30	dihydroorotate dehydrogenase (EC:1.3.5.2); K00254 dihydroorotate dehydrogenase [EC:1.3.5.2]	|Metabolism; Nucleotide Metabolism; Pyrimidine metabolism [PATH:ko00240-Map:ko00240];|
			pop:POPTR_581592	79	113	5e-24	MYB170; hypothetical protein; K09422 myb proto-oncogene protein, plant	|Genetic Information Processing; Transcription; Transcription factors [BR:ko03000];|
			ssn:SSON_3155	100	122	8e-27	dkgA; 2,5-diketo-D-gluconate reductase A (EC:1.1.1.274); K06221 2,5-diketo-D-gluconate reductase A [EC:1.1.1.274]	|Unclassified; Metabolism; Others|
			vvi:100261080	63	127	3e-28	hypothetical protein LOC100261080
			vvi:100253903	58	108	2e-22	hypothetical protein LOC100253903
			pop:POPTR_558541	51	83.2	5e-15	hypothetical protein
			ssn:SSON_P190	100	386	1e-106	traD; conjugal transfer protein TraD
			vvi:100264644	42	97.1	4e-19	hypothetical protein LOC100264644
			vvi:100268060	84	121	2e-26	hypothetical protein LOC100268060
			pop:POPTR_566441	79	170	4e-41	hypothetical protein
			vvi:100260441	83	113	5e-24	hypothetical protein LOC100260441; K04371 extracellular signal-regulated kinase 1/2 [EC:2.7.11.24]	|Cellular Processes; Cell Communication; Adherens junction [PATH:ko04520-Map:ko04520];|Cellular Processes; Cell Communication; Focal adhesion [PATH:ko04510-Map:ko04510];|Cellular Processes; Cell Communication; Gap junction [PATH:ko04540-Map:ko04540];|Cellular Processes; Cell Growth and Death; Oocyte meiosis [PATH:ko04114-Map:ko04114];|Cellular Processes; Cell Motility; Regulation of actin cytoske…
			vvi:100263145	90	129	9e-29	hypothetical protein LOC100263145; K14489 arabidopsis histidine kinase 2/3/4 (cytokinin receptor) [EC:2.7.13.3]	|Environmental Information Processing; Signal Transduction; Plant hormone signal transduction [PATH:ko04075-Map:ko04075];|
			vvi:100260357	65	193	3e-48	hypothetical protein LOC100260357
			vvi:100265873	74	164	1e-39	putative ERD6-like transporter
			vvi:100256116	79	222	6e-57	hypothetical protein LOC100256116; K00894 ethanolamine kinase [EC:2.7.1.82]	|Metabolism; Lipid Metabolism; Glycerophospholipid metabolism [PATH:ko00564-Map:ko00564];|
			ath:AT3G19670	63	87	4e-16	protein binding
			pop:POPTR_1099076	58	167	2e-40	cellulose synthase (EC:2.4.1.12); K00770 1,4-beta-D-xylan synthase [EC:2.4.2.24]	|Metabolism; Carbohydrate Metabolism; Amino sugar and nucleotide sugar metabolism [PATH:ko00520-Map:ko00520];|Metabolism; Carbohydrate Metabolism; Starch and sucrose metabolism [PATH:ko00500-Map:ko00500];|Metabolism; Glycan Biosynthesis and Metabolism; Glycosyltransferases [BR:ko01003];|
			vvi:100254675	56	93.2	5e-18	hypothetical protein LOC100254675
			mgr:MGG_05344	78	150	4e-35	MG05344.4; hypothetical protein
			eum:ECUMN_0395	100	221	1e-56	mhpE; 4-hydroxy-2-ketovalerate aldolase; K01666 4-hydroxy 2-oxovalerate aldolase [EC:4.1.3.39]	|Metabolism; Amino Acid Metabolism; Phenylalanine metabolism [PATH:ko00360-Map:ko00360];|Metabolism; Xenobiotics Biodegradation and Metabolism; Benzoate degradation [PATH:ko00362-Map:ko00362];|Metabolism; Xenobiotics Biodegradation and Metabolism; Dioxin degradation [PATH:ko00621-Map:ko00621];|Metabolism; Xenobiotics Biodegradation and Metabolism; Xylene degradation [PATH:ko00622-Map:ko00622];|
			rcu:RCOM_0811450	57	134	2e-30	Interleukin-1 receptor-associated kinase, putative (EC:1.3.1.74)
			vvi:100258836	57	89.4	8e-17	hypothetical protein LOC100258836
			pop:POPTR_888988	52	139	5e-32	hypothetical protein
			rcu:RCOM_0991590	59	114	2e-24	DNA binding protein, putative
			rcu:RCOM_0205350	61	137	3e-31	Protein AIG2, putative
			vvi:100262963	53	74.7	2e-12	hypothetical protein LOC100262963
			pop:POPTR_820045	50	145	1e-33	hypothetical protein
			eci:UTI89_C4680	100	249	5e-65	yjcT; D-allose kinase (EC:2.7.1.55); K00881 allose kinase [EC:2.7.1.55]	|Unclassified; Metabolism; Others|
			pop:POPTR_833741	80	179	4e-44	TUBGCP4; tubulin gamma complex-associated protein
			vvi:100250006	63	184	1e-45	hypothetical protein LOC100250006
			rcu:RCOM_0516920	63	103	3e-21	hypothetical protein
			vvi:100260666	75	110	4e-23	hypothetical protein LOC100260666
			rcu:RCOM_0046500	74	142	8e-33	Chromosome-associated kinesin KIF4A, putative
			vvi:100245810	82	121	2e-26	hypothetical protein LOC100245810
			vvi:100267770	50	82.4	1e-14	hypothetical protein LOC100267770
			vvi:100256706	87	150	4e-35	hypothetical protein LOC100256706; K14401 cleavage and polyadenylation specificity factor subunit 1	|Genetic Information Processing; Translation; mRNA surveillance pathway [PATH:ko03015-Map:ko03015];|
			pop:POPTR_814985	65	185	8e-46	VEF901; hypothetical protein
			vvi:100241331	78	244	1e-63	hypothetical protein LOC100241331; K11292 transcription elongation factor SPT6	|Genetic Information Processing; Replication and Repair; Chromosome [BR:ko03036];|
			vvi:100248159	59	78.2	2e-13	hypothetical protein LOC100248159
			pop:POPTR_240006	59	166	4e-40	hypothetical protein
			ssn:SSON_0122	100	210	2e-53	aceE; pyruvate dehydrogenase subunit E1; K00163 pyruvate dehydrogenase E1 component [EC:1.2.4.1]	|Metabolism; Amino Acid Metabolism; Valine, leucine and isoleucine biosynthesis [PATH:ko00290-Map:ko00290];|Metabolism; Carbohydrate Metabolism; Butanoate metabolism [PATH:ko00650-Map:ko00650];|Metabolism; Carbohydrate Metabolism; Citrate cycle (TCA cycle) [PATH:ko00020-Map:ko00020];|Metabolism; Carbohydrate Metabolism; Glycolysis / Gluconeogenesis [PATH:ko00010-Map:ko00010];|Metabolism; Carbohyd…
			vvi:100265019	63	112	7e-24	hypothetical protein LOC100265019
			pop:POPTR_836982	74	103	3e-21	hypothetical protein
			ssn:SSON_2117	100	213	4e-54	asmA; putative assembly protein; K07289 AsmA protein	|Unclassified; Cellular Processes and Signaling; Membrane and intracellular structural molecules|
			vvi:100258889	49	93.2	5e-18	hypothetical protein LOC100258889
			vvi:100262075	59	217	3e-55	hypothetical protein LOC100262075
			vvi:100254268	67	154	3e-36	hypothetical protein LOC100254268
			rcu:RCOM_1612350	87	270	2e-71	Kinesin-II 85 kDa subunit, putative
			rcu:RCOM_0471430	72	123	5e-27	ATP-binding cassette transporter, putative (EC:3.6.3.28 3.6.3.31)
			rcu:RCOM_0909450	79	174	2e-42	acylamino-acid-releasing enzyme, putative (EC:3.4.19.1); K01303 acylaminoacyl-peptidase [EC:3.4.19.1]	|Metabolism; Enzyme Families; Peptidases [BR:ko01002];|
			vvi:100258635	87	112	1e-23	hypothetical protein LOC100258635
			ath:AT1G72175	85	98.2	3e-19	zinc finger (C3HC4-type RING finger) family protein
			rcu:RCOM_1267870	60	224	2e-57	Polygalacturonase precursor, putative (EC:3.2.1.67)
			pop:POPTR_226890	93	127	3e-28	LAC90d; laccase 90d
			vvi:100263157	54	103	4e-21	hypothetical protein LOC100263157
			rcu:RCOM_1593830	84	172	9e-42	protein phosphatase 2c, putative (EC:3.1.3.16)
			rcu:RCOM_0560530	72	139	5e-32	ATP binding protein, putative (EC:2.7.11.30 2.7.11.25)
			rcu:RCOM_0608880	82	251	9e-66	hypothetical protein
			rcu:RCOM_0626480	65	140	2e-32	hypothetical protein
			vvi:100262320	71	117	3e-25	hypothetical protein LOC100262320
			ssn:SSON_1134	100	149	5e-35	mfd; transcription-repair coupling factor; K03723 transcription-repair coupling factor (superfamily II helicase) [EC:3.6.4.-]	|Genetic Information Processing; Replication and Repair; DNA repair and recombination proteins [BR:ko03400];|Genetic Information Processing; Replication and Repair; Nucleotide excision repair [PATH:ko03420-Map:ko03420];|
			ath:AT2G18620	74	118	1e-25	geranylgeranyl pyrophosphate synthase, putative / GGPP synthetase, putative / farnesyltranstransferase, putative; K13789 geranylgeranyl diphosphate synthase, type II [EC:2.5.1.1 2.5.1.10 2.5.1.29]	|Metabolism; Metabolism of Terpenoids and Polyketides; Prenyltransferases [BR:ko01006];|Metabolism; Metabolism of Terpenoids and Polyketides; Terpenoid backbone biosynthesis [PATH:ko00900-Map:ko00900];|
			vvi:100252254	67	104	2e-21	hypothetical protein LOC100252254
			rcu:RCOM_1322260	50	127	3e-28	hypothetical protein
			rcu:RCOM_1038370	88	127	3e-28	purine transporter, putative
			vvi:100256367	80	98.2	2e-19	hypothetical protein LOC100256367
			rcu:RCOM_0009590	54	229	2e-58	monoxygenase, putative
			etw:ECSP_2653	96	70.5	1e-12	hypothetical protein
			vvi:100265098	72	125	1e-27	hypothetical protein LOC100265098; K09842 abscisic-aldehyde oxidase [EC:1.2.3.14]	|Metabolism; Metabolism of Terpenoids and Polyketides; Carotenoid biosynthesis [PATH:ko00906-Map:ko00906];|
			pop:POPTR_881438	70	164	1e-39	hypothetical protein
			vvi:100258918	80	168	1e-40	hypothetical protein LOC100258918; K14289 exportin-5	|Genetic Information Processing; Translation; RNA transport [PATH:ko03013-Map:ko03013];|
			ath:AT1G58360	83	148	1e-34	AAP1; AAP1 (AMINO ACID PERMEASE 1); amino acid transmembrane transporter/ neutral amino acid transmembrane transporter
			rcu:RCOM_0603420	73	170	3e-41	hypothetical protein
			pop:POPTR_1069777	76	127	3e-28	hypothetical protein; K07203 FKBP12-rapamycin complex-associated protein	|Environmental Information Processing; Signal Transduction; ErbB signaling pathway [PATH:ko04012-Map:ko04012];|Environmental Information Processing; Signal Transduction; mTOR signaling pathway [PATH:ko04150-Map:ko04150];|Human Diseases; Cancers; Acute myeloid leukemia [PATH:ko05221-Map:ko05221];|Human Diseases; Cancers; Glioma [PATH:ko05214-Map:ko05214];|Human Diseases; Cancers; Pathways in cance…
			rcu:RCOM_1704860	81	103	3e-21	fkbp-rapamycin associated protein, putative
			vvi:100265596	66	139	5e-32	hypothetical protein LOC100265596
			rcu:RCOM_0583560	100	97.4	3e-19	Auxin efflux carrier component, putative; K13947 auxin efflux carrier family
			vvi:100247619	50	75.5	1e-12	hypothetical protein LOC100247619
			vvi:100243428	50	139	9e-32	hypothetical protein LOC100243428
			vvi:100267167	70	105	1e-21	hypothetical protein LOC100267167
			sbi:SORBI_01g019010	62	122	6e-27	hypothetical protein
			vvi:100268000	89	121	1e-26	hypothetical protein LOC100268000
			vvi:100262814	74	213	3e-54	hypothetical protein LOC100262814
			vvi:100258222	77	99	1e-19	hypothetical protein LOC100258222
			rcu:RCOM_0014190	64	62	2e-19	ubiquitin-protein ligase, putative
			vvi:100252314	64	154	1e-36	hypothetical protein LOC100252314
			rcu:RCOM_0854040	95	147	2e-34	acid phosphatase, putative; K13024 inositol hexakisphosphate/diphosphoinositol-pentakisphosphate kinase [EC:2.7.4.21 2.7.4.24]	|Unclassified; Metabolism; Others|
			vvi:100241508	80	248	1e-64	hypothetical protein LOC100241508; K12391 AP-1 complex subunit gamma-1	|Cellular Processes; Transport and Catabolism; Lysosome [PATH:ko04142-Map:ko04142];|
			vvi:100255674	74	117	2e-25	hypothetical protein LOC100255674
			eck:EC55989_4594	73	160	3e-38	phnE; phosphonates transport system, permease protein; K02042 phosphonate transport system permease protein	|Environmental Information Processing; Membrane Transport; ABC transporters [PATH:ko02010-Map:ko02010];|Environmental Information Processing; Membrane Transport; Transporters [BR:ko02000];|
			ath:AT5G06620	80	73.9	3e-12	SDG38; SDG38 (SET DOMAIN PROTEIN 38)
			pop:POPTR_839944	57	110	4e-23	hypothetical protein
			rcu:RCOM_1470450	79	191	1e-47	leucine-rich repeat containing protein, putative
			ssn:SSON_4288	84	162	7e-39	basR; DNA-binding transcriptional regulator BasR; K07771 two-component system, OmpR family, response regulator BasR	|Environmental Information Processing; Signal Transduction; Two-component system [BR:ko02022];|Environmental Information Processing; Signal Transduction; Two-component system [PATH:ko02020-Map:ko02020];|
			vvi:100249827	35	129	3e-28	hypothetical protein LOC100249827
			rcu:RCOM_0865400	84	139	5e-32	lipid binding protein, putative
			stt:t3979	82	113	4e-24	gntU; low affinity gluconate transporter; K06156 Gnt-I system low-affinity gluconate transporter	|Unclassified; Cellular Processes and Signaling; Other ion-coupled transporters|
			vvi:100245850	72	121	1e-26	hypothetical protein LOC100245850
			vvi:100265815	41	97.1	4e-19	hypothetical protein LOC100265815
			pop:POPTR_243653	50	135	9e-31	hypothetical protein
			pop:POPTR_1113320	75	382	1e-104	2-C-methyl-D-erythritol 4-phosphate cytidylyltransferase (EC:2.7.7.60); K00991 2-C-methyl-D-erythritol 4-phosphate cytidylyltransferase [EC:2.7.7.60]	|Metabolism; Metabolism of Terpenoids and Polyketides; Terpenoid backbone biosynthesis [PATH:ko00900-Map:ko00900];|
			pop:POPTR_566492	88	234	1e-60	hypothetical protein
			vvi:100256147	76	180	3e-44	hypothetical protein LOC100256147
			rcu:RCOM_0699840	58	116	6e-25	aldo-keto reductase, putative (EC:2.3.1.170)
			vvi:100242669	56	85.1	1e-15	hypothetical protein LOC100242669
			rcu:RCOM_1585750	79	90.9	3e-17	Squalene monooxygenase, putative (EC:1.14.99.7); K00511 squalene monooxygenase [EC:1.14.99.7]	|Metabolism; Lipid Metabolism; Steroid biosynthesis [PATH:ko00100-Map:ko00100];|
			sfl:SF0733	100	143	3e-33	moaC; molybdenum cofactor biosynthesis protein MoaC; K03637 molybdenum cofactor biosynthesis protein C	|Genetic Information Processing; Folding, Sorting and Degradation; Sulfur relay system [PATH:ko04122-Map:ko04122];|Metabolism; Metabolism of Cofactors and Vitamins; Folate biosynthesis [PATH:ko00790-Map:ko00790];|
			vvi:100266051	57	72	1e-11	hypothetical protein LOC100266051
			vvi:100261898	82	332	7e-90	hypothetical protein LOC100261898; K11367 chromodomain-helicase-DNA-binding protein 1 [EC:3.6.4.12]	|Genetic Information Processing; Replication and Repair; Chromosome [BR:ko03036];|
			pop:POPTR_888547	53	106	5e-22	hypothetical protein
			ssn:SSON_3774	100	224	1e-57	kdtA; 3-deoxy-D-manno-octulosonic-acid transferase; K02527 3-deoxy-D-manno-octulosonic-acid transferase [EC:2.-.-.-]	|Metabolism; Glycan Biosynthesis and Metabolism; Glycosyltransferases [BR:ko01003];|Metabolism; Glycan Biosynthesis and Metabolism; Lipopolysaccharide biosynthesis [PATH:ko00540-Map:ko00540];|Metabolism; Glycan Biosynthesis and Metabolism; Lipopolysaccharide biosynthesis proteins [BR:ko01005];|
			vvi:100250397	56	85.5	1e-15	hypothetical protein LOC100250397; K11665 DNA helicase INO80 [EC:3.6.4.12]	|Genetic Information Processing; Replication and Repair; Chromosome [BR:ko03036];|
			vvi:100249450	73	129	9e-29	similar to oligopeptide transporter, putative
			vvi:100251361	81	241	9e-63	hypothetical protein LOC100251361
			stt:t3222	100	134	2e-30	ispB; octaprenyl diphosphate synthase; K02523 octaprenyl diphosphate synthase [EC:2.5.1.-]	|Metabolism; Metabolism of Terpenoids and Polyketides; Prenyltransferases [BR:ko01006];|Metabolism; Metabolism of Terpenoids and Polyketides; Terpenoid backbone biosynthesis [PATH:ko00900-Map:ko00900];|
			pop:POPTR_570694	89	172	5e-42	hypothetical protein
			eco:b0484	91	271	8e-72	copA, ECK0478, JW0473, ybaR; copper transporter (EC:3.6.3.4); K01533 Cu2+-exporting ATPase [EC:3.6.3.4]	|Unclassified; Metabolism; Energy metabolism|
			vvi:100249984	67	92.4	9e-18	hypothetical protein LOC100249984
			pop:POPTR_818769	58	123	2e-28	N21L12; mtn21-like protein
			rcu:RCOM_1620940	57	118	2e-25	pentatricopeptide repeat-containing protein, putative
			vvi:100264643	69	133	4e-30	hypothetical protein LOC100264643
			rcu:RCOM_0624690	70	184	2e-45	WD-repeat protein, putative; K11804 WD repeat-containing protein 42A	|Genetic Information Processing; Folding, Sorting and Degradation; Ubiquitin system [BR:ko04121];|
			vvi:100264254	60	111	1e-23	hypothetical protein LOC100264254
			rcu:RCOM_0818850	96	160	4e-38	methylmalonate-semialdehyde dehydrogenase, putative (EC:1.2.1.27); K00140 methylmalonate-semialdehyde dehydrogenase [EC:1.2.1.27]	|Metabolism; Amino Acid Metabolism; Valine, leucine and isoleucine degradation [PATH:ko00280-Map:ko00280];|Metabolism; Carbohydrate Metabolism; Inositol phosphate metabolism [PATH:ko00562-Map:ko00562];|Metabolism; Carbohydrate Metabolism; Propanoate metabolism [PATH:ko00640-Map:ko00640];|
			pop:POPTR_778961	55	176	5e-43	hypothetical protein
			pop:POPTR_831267	84	254	2e-66	hypothetical protein
			eco:b3402	100	160	3e-38	yhgE, ECK3389, JW3365; predicted inner membrane protein
			vvi:100255846	70	226	3e-58	hypothetical protein LOC100255846; K13126 polyadenylate-binding protein	|Genetic Information Processing; Folding, Sorting and Degradation; RNA degradation [PATH:ko03018-Map:ko03018];|Genetic Information Processing; Transcription; Spliceosome [BR:ko03041];|Genetic Information Processing; Translation; RNA transport [PATH:ko03013-Map:ko03013];|Genetic Information Processing; Translation; mRNA surveillance pathway [PATH:ko03015-Map:ko03015];|
			rcu:RCOM_1249010	64	106	6e-22	monovalent cation:proton antiporter, putative
			rcu:RCOM_1678460	51	119	5e-26	hypothetical protein
			ssn:SSON_3302	98	159	5e-38	yhbS; hypothetical protein; K03824 putative acetyltransferase [EC:2.3.1.-]	|Unclassified; Metabolism; Others|
			rcu:RCOM_0793870	84	264	2e-69	acetylglucosaminyltransferase, putative; K00737 beta-1,4-mannosyl-glycoprotein beta-1,4-N-acetylglucosaminyltransferase [EC:2.4.1.144]	|Metabolism; Glycan Biosynthesis and Metabolism; Glycosyltransferases [BR:ko01003];|Metabolism; Glycan Biosynthesis and Metabolism; N-Glycan biosynthesis [PATH:ko00510-Map:ko00510];|
			vvi:100250871	86	134	3e-30	hypothetical protein LOC100250871
			ssn:SSON_2512	100	143	3e-33	cysW; sulfate/thiosulfate transporter permease subunit; K02047 sulfate transport system permease protein	|Environmental Information Processing; Membrane Transport; ABC transporters [PATH:ko02010-Map:ko02010];|Environmental Information Processing; Membrane Transport; Transporters [BR:ko02000];|
			tgu:100219036	69	113	4e-24	similar to rCG47344; K02983 small subunit ribosomal protein S30e	|Genetic Information Processing; Folding, Sorting and Degradation; Ubiquitin system [BR:ko04121];|Genetic Information Processing; Translation; Ribosome [BR:ko03011];|Genetic Information Processing; Translation; Ribosome [PATH:ko03010-Map:ko03010];|
			ath:AT1G50700	85	139	7e-32	CPK33; CPK33; ATP binding / calcium ion binding / calmodulin-dependent protein kinase/ kinase/ protein kinase/ protein serine/threonine kinase; K13412 calcium-dependent protein kinase [EC:2.7.11.1]	|Human Diseases; Infectious Diseases; Toxoplasmosis [PATH:ko05145-Map:ko05145];|Metabolism; Enzyme Families; Protein kinases [BR:ko01001];|Organismal Systems; Environmental Adaptation; Plant-pathogen interaction [PATH:ko04626-Map:ko04626];|
			vvi:100243772	78	85.5	1e-18	hypothetical protein LOC100243772
			vvi:100243772	73	107	3e-22	hypothetical protein LOC100243772
			vvi:100251059	44	73.2	6e-12	hypothetical protein LOC100251059
			rcu:RCOM_1311440	47	71.2	2e-11	Nonspecific lipid-transfer protein, putative
			rcu:RCOM_1511900	73	194	2e-48	DNA binding protein, putative
			vvi:100260090	74	125	1e-27	hypothetical protein LOC100260090
			eci:UTI89_C0498	66	107	4e-22	hypothetical protein
			pop:POPTR_712385	92	191	1e-47	hypothetical protein
			pop:POPTR_825669	91	92.8	7e-18	hypothetical protein; K00029 malate dehydrogenase (oxaloacetate-decarboxylating)(NADP+) [EC:1.1.1.40]	|Metabolism; Carbohydrate Metabolism; Pyruvate metabolism [PATH:ko00620-Map:ko00620];|Metabolism; Energy Metabolism; Carbon fixation in photosynthetic organisms [PATH:ko00710-Map:ko00710];|
			ecq:ECED1_2844	92	83.2	6e-15	hypothetical protein
			rcu:RCOM_0611520	91	248	9e-65	cytochrome P450, putative (EC:1.14.14.1)
			vvi:100251031	82	121	1e-26	hypothetical protein LOC100251031; K13103 tuftelin-interacting protein 11	|Genetic Information Processing; Transcription; Spliceosome [BR:ko03041];|
			vvi:100262762	69	70.1	5e-11	shikimate kinase; K00891 shikimate kinase [EC:2.7.1.71]	|Metabolism; Amino Acid Metabolism; Phenylalanine, tyrosine and tryptophan biosynthesis [PATH:ko00400-Map:ko00400];|
			vvi:100264200	70	215	7e-55	hypothetical protein LOC100264200; K13508 glycerol-3-phosphate acyltransferase [EC:2.3.1.15]	|Metabolism; Lipid Metabolism; Glycerolipid metabolism [PATH:ko00561-Map:ko00561];|Metabolism; Lipid Metabolism; Glycerophospholipid metabolism [PATH:ko00564-Map:ko00564];|Metabolism; Lipid Metabolism; Lipid biosynthesis proteins [BR:ko01004];|
			vvi:100249428	70	95.5	1e-18	hypothetical protein LOC100249428; K14006 protein transport protein SEC23	|Genetic Information Processing; Folding, Sorting and Degradation; Protein processing in endoplasmic reticulum [PATH:ko04141-Map:ko04141];|
			rcu:RCOM_1174510	68	143	5e-33	transferase, transferring glycosyl groups, putative (EC:2.4.1.34); K11000 callose synthase [EC:2.4.1.-]	|Metabolism; Glycan Biosynthesis and Metabolism; Glycosyltransferases [BR:ko01003];|
			vvi:100250839	91	133	4e-30	hypothetical protein LOC100250839; K11584 protein phosphatase 2 (formerly 2A), regulatory subunit B'	|Cellular Processes; Cell Growth and Death; Meiosis - yeast [PATH:ko04113-Map:ko04113];|Cellular Processes; Cell Growth and Death; Oocyte meiosis [PATH:ko04114-Map:ko04114];|Environmental Information Processing; Signal Transduction; Wnt signaling pathway [PATH:ko04310-Map:ko04310];|Genetic Information Processing; Replication and Repair; Chromosome [BR:ko03036];|Genetic Information Processing; Tra…
			vvi:100255122	69	105	1e-21	FCA; flowering time control
			ath:AT1G01630	76	114	2e-24	SEC14 cytosolic factor, putative / phosphoglyceride transfer protein, putative
			vvi:100246533	89	150	2e-35	similar to Os06g0624100
			pop:POPTR_241081	82	117	3e-25	hypothetical protein
			ath:AT5G51830	76	113	4e-24	pfkB-type carbohydrate kinase family protein (EC:2.7.1.4); K00847 fructokinase [EC:2.7.1.4]	|Metabolism; Carbohydrate Metabolism; Amino sugar and nucleotide sugar metabolism [PATH:ko00520-Map:ko00520];|Metabolism; Carbohydrate Metabolism; Fructose and mannose metabolism [PATH:ko00051-Map:ko00051];|Metabolism; Carbohydrate Metabolism; Starch and sucrose metabolism [PATH:ko00500-Map:ko00500];|
			gga:417083	69	236	5e-61	similar to class I alpha chain
			gga:693260	64	164	1e-39	BF1, B-F, B-F-S04, B-F-S05, B-F-S06, B-F-S07, B-FI, B-FIV, BF2, BFa2, BFw-03, BFw-05, BFz-01; MHC BF1 class I; K06751 major histocompatibility complex, class I	|Cellular Processes; Transport and Catabolism; Endocytosis [PATH:ko04144-Map:ko04144];|Cellular Processes; Transport and Catabolism; Phagosome [PATH:ko04145-Map:ko04145];|Environmental Information Processing; Signaling Molecules and Interaction; Cell adhesion molecules (CAMs) [BR:ko04515];|Environmental Information Processing; Signaling Molecules and Interaction; Cell adhesion molecules (CAMs) [P…
			gga:427746	61	101	2e-20	MR1, YFV; major histocompatibility complex, class I-related; K06751 major histocompatibility complex, class I	|Cellular Processes; Transport and Catabolism; Endocytosis [PATH:ko04144-Map:ko04144];|Cellular Processes; Transport and Catabolism; Phagosome [PATH:ko04145-Map:ko04145];|Environmental Information Processing; Signaling Molecules and Interaction; Cell adhesion molecules (CAMs) [BR:ko04515];|Environmental Information Processing; Signaling Molecules and Interaction; Cell adhesion molecules (CAMs) [P…
			pop:POPTR_416930	68	115	1e-24	hypothetical protein
			ath:AT2G02480	54	82	1e-14	STI; STI (STICHEL); ATP binding / DNA binding / DNA-directed DNA polymerase
			vvi:100248335	53	106	6e-22	hypothetical protein LOC100248335
			pop:POPTR_852785	80	141	2e-32	hydrolase
			rcu:RCOM_1006710	72	102	9e-21	hypothetical protein; K11344 chromatin modification-related protein EAF6	|Genetic Information Processing; Replication and Repair; Chromosome [BR:ko03036];|
			rcu:RCOM_1361100	69	134	3e-30	importin beta-3, putative
			vvi:100247044	80	207	1e-52	hypothetical protein LOC100247044
			vvi:100247912	55	87.8	2e-16	hypothetical protein LOC100247912; K11373 elongator complex protein 1	|Genetic Information Processing; Replication and Repair; Chromosome [BR:ko03036];|
			vvi:100263800	43	87.8	2e-16	hypothetical protein LOC100263800
			rcu:RCOM_0924040	82	125	7e-28	phopholipase d alpha, putative (EC:3.1.4.4)
			pop:POPTR_581829	65	111	1e-23	hypothetical protein
			tca:656352	82	169	6e-41	similar to CG1263-PA, isoform A; K02938 large subunit ribosomal protein L8e	|Genetic Information Processing; Translation; Ribosome [BR:ko03011];|Genetic Information Processing; Translation; Ribosome [PATH:ko03010-Map:ko03010];|
			vvi:100248663	54	125	1e-27	hypothetical protein LOC100248663
			vvi:100243038	86	298	6e-80	hypothetical protein LOC100243038; K01669 deoxyribodipyrimidine photo-lyase [EC:4.1.99.3]	|Genetic Information Processing; Replication and Repair; DNA repair and recombination proteins [BR:ko03400];|
			pop:POPTR_558191	58	114	3e-24	hypothetical protein
			rno:117282	100	216	6e-55	Hnrnpk, Csbp, Hnrpk; heterogeneous nuclear ribonucleoprotein K; K12886 heterogeneous nuclear ribonucleoprotein K	|Genetic Information Processing; Transcription; Spliceosome [BR:ko03041];|Genetic Information Processing; Transcription; Spliceosome [PATH:ko03040-Map:ko03040];|
			rcu:RCOM_1019810	76	91.3	2e-17	transcription factor, putative
			vvi:100253902	75	136	5e-31	hypothetical protein LOC100253902; K08739 DNA mismatch repair protein MLH3	|Genetic Information Processing; Replication and Repair; DNA repair and recombination proteins [BR:ko03400];|Genetic Information Processing; Replication and Repair; Mismatch repair [PATH:ko03430-Map:ko03430];|
			vvi:100253930	60	78.2	2e-13	hypothetical protein LOC100253930
			rcu:RCOM_1083470	64	173	4e-42	hypothetical protein
			vvi:100259277	81	159	6e-38	similar to ABC transporter family protein
			vvi:100252495	69	135	1e-30	hypothetical protein LOC100252495
			vvi:100250397	66	157	3e-37	hypothetical protein LOC100250397; K11665 DNA helicase INO80 [EC:3.6.4.12]	|Genetic Information Processing; Replication and Repair; Chromosome [BR:ko03036];|
			hsa:100508365	71	107	2e-22	hypothetical protein LOC100508365
			vvi:100261186	52	125	2e-27	UPF0497 membrane protein 8
			rcu:RCOM_0679130	46	130	3e-29	Squamosa promoter-binding protein, putative
			pop:POPTR_659387	78	234	1e-60	hypothetical protein
			vvi:100261697	53	73.6	4e-12	hypothetical protein LOC100261697; K09537 DnaJ homolog subfamily C member 17	|Genetic Information Processing; Folding, Sorting and Degradation; Chaperones and folding catalysts [BR:ko03110];|
			pop:POPTR_179317	39	72.8	8e-12	tir-nbs-lrr resistance protein
			pop:POPTR_829369	78	123	5e-27	hypothetical protein
			vvi:100256371	71	132	8e-30	hypothetical protein LOC100256371
			ssn:SSON_2612	89	178	1e-43	yfhO; cysteine desulfurase; K04487 cysteine desulfurase [EC:2.8.1.7]	|Genetic Information Processing; Folding, Sorting and Degradation; Sulfur relay system [PATH:ko04122-Map:ko04122];|Metabolism; Metabolism of Cofactors and Vitamins; Thiamine metabolism [PATH:ko00730-Map:ko00730];|
			rcu:RCOM_0634430	56	117	3e-25	Pre-mRNA-processing protein prp39, putative; K13217 pre-mRNA-processing factor 39	|Genetic Information Processing; Transcription; Spliceosome [BR:ko03041];|
			efe:EFER_0305	100	110	3e-23	ygcJ; hypothetical protein
			vvi:100257212	82	231	1e-59	hypothetical protein LOC100257212; K10798 poly [ADP-ribose] polymerase [EC:2.4.2.30]	|Genetic Information Processing; Replication and Repair; Base excision repair [PATH:ko03410-Map:ko03410];|Genetic Information Processing; Replication and Repair; DNA repair and recombination proteins [BR:ko03400];|Genetic Information Processing; Replication and Repair; DNA replication proteins [BR:ko03032];|
			vvi:100257683	73	72.4	1e-11	hypothetical protein LOC100257683
			pop:POPTR_580719	81	157	2e-37	amino acid transporter; K14207 solute carrier family 38 (sodium-coupled neutral amino acid transporter), member 2	|Organismal Systems; Digestive System; Protein digestion and absorption [PATH:ko04974-Map:ko04974];|Organismal Systems; Nervous System; Glutamatergic synapse [PATH:ko04724-Map:ko04724];|
			vvi:100265293	82	182	7e-45	hypothetical protein LOC100265293
			ssn:SSON_2268	100	203	3e-51	yojH; malate:quinone oxidoreductase (EC:1.1.5.4); K00116 malate dehydrogenase (quinone) [EC:1.1.5.4]	|Metabolism; Carbohydrate Metabolism; Pyruvate metabolism [PATH:ko00620-Map:ko00620];|
			ssn:SSON_3661	100	145	9e-34	glpG; intramembrane serine protease GlpG; K02441 GlpG protein	|Unclassified; Poorly Characterized; General function prediction only|
			rcu:RCOM_0487930	90	107	2e-29	NEDD8-activating enzyme E1 regulatory subunit, putative; K04532 amyloid beta precursor protein binding protein 1	|Genetic Information Processing; Folding, Sorting and Degradation; Ubiquitin system [BR:ko04121];|Human Diseases; Neurodegenerative Diseases; Alzheimer's disease [PATH:ko05010-Map:ko05010];|
			pop:POPTR_828245	71	181	2e-44	hypothetical protein
			sbi:SORBI_02g020425	54	97.8	2e-19	hypothetical protein
			sfl:SF0973	100	257	2e-67	hyaA; hydrogenase-1 small subunit; K06282 hydrogenase small subunit [EC:1.12.99.6]	|Metabolism; Xenobiotics Biodegradation and Metabolism; Nitrotoluene degradation [PATH:ko00633-Map:ko00633];|
			pop:POPTR_798148	73	100	3e-20	multidrug resistance protein ABC transporter family
			rcu:RCOM_1293230	77	241	7e-62	Thylakoid lumenal 19 kDa protein, chloroplast precursor, putative
			pop:POPTR_551899	38	70.1	5e-11	hypothetical protein
			rcu:RCOM_0910940	90	161	2e-38	eukaryotic translation initiation factor 2c, putative
			vvi:100242969	72	110	3e-23	hypothetical protein LOC100242969
			vvi:100247635	67	127	3e-28	hypothetical protein LOC100247635
			rcu:RCOM_0395650	89	173	4e-42	kinesin, putative
			pop:POPTR_1100713	53	137	2e-31	hypothetical protein; K00703 starch synthase [EC:2.4.1.21]	|Metabolism; Carbohydrate Metabolism; Starch and sucrose metabolism [PATH:ko00500-Map:ko00500];|Metabolism; Glycan Biosynthesis and Metabolism; Glycosyltransferases [BR:ko01003];|
			rcu:RCOM_0484490	83	179	7e-44	protein with unknown function
			vvi:100259005	64	88.2	2e-16	hypothetical protein LOC100259005
			vvi:100246067	48	90.9	3e-17	hypothetical protein LOC100246067
			vvi:100262375	79	114	3e-24	hypothetical protein LOC100262375
			rcu:RCOM_1437260	86	171	1e-41	cytochrome P450, putative (EC:1.14.14.1)
			pop:POPTR_649242	62	135	9e-31	hypothetical protein
			vvi:100264563	81	116	6e-25	similar to coatomer protein epsilon subunit family protein / COPE family protein
			rcu:RCOM_0785360	65	71.2	2e-11	molybdopterin synthase large subunit, putative; K03635 molybdopterin synthase catalytic subunit [EC:2.-.-.-]	|Genetic Information Processing; Folding, Sorting and Degradation; Sulfur relay system [PATH:ko04122-Map:ko04122];|Metabolism; Metabolism of Cofactors and Vitamins; Folate biosynthesis [PATH:ko00790-Map:ko00790];|
			ath:AT1G67700	80	130	2e-29	hypothetical protein
			vvi:100264493	74	132	1e-29	hypothetical protein LOC100264493
			rcu:RCOM_0799000	84	146	5e-34	hypothetical protein
			rcu:RCOM_1720820	71	126	4e-28	hypothetical protein
			vvi:100254985	48	133	4e-30	hypothetical protein LOC100254985
			pop:POPTR_764577	70	145	7e-34	hypothetical protein; K14557 U3 small nucleolar RNA-associated protein 6	|Genetic Information Processing; Translation; Ribosome Biogenesis [BR:ko03009];|Genetic Information Processing; Translation; Ribosome biogenesis in eukaryotes [PATH:ko03008-Map:ko03008];|
			vvi:100242573	71	169	6e-41	hypothetical protein LOC100242573
			rcu:RCOM_1720210	62	109	5e-23	kinase, putative (EC:2.7.11.25)
			ath:AT5G08340	48	136	6e-31	riboflavin biosynthesis protein-related
			rcu:RCOM_0229620	75	112	1e-23	protein with unknown function
			vvi:100245149	72	198	9e-50	hypothetical protein LOC100245149
			vvi:100264005	64	194	2e-48	hypothetical protein LOC100264005
			rcu:RCOM_0812150	81	247	2e-64	cysteine protease, putative (EC:1.3.1.74)
			vvi:100241711	64	127	3e-28	hypothetical protein LOC100241711
			rcu:RCOM_1449420	82	214	2e-54	xylulose kinase, putative (EC:2.7.1.17)
			vvi:100264091	73	137	2e-31	hypothetical protein LOC100264091; K02115 F-type H+-transporting ATPase subunit gamma [EC:3.6.3.14]	|Metabolism; Energy Metabolism; Oxidative phosphorylation [PATH:ko00190-Map:ko00190];|Metabolism; Energy Metabolism; Photosynthesis [PATH:ko00195-Map:ko00195];|Metabolism; Energy Metabolism; Photosynthesis proteins [BR:ko00194];|
			vvi:100257029	89	95.1	1e-18	hypothetical protein LOC100257029
			vvi:100262034	78	154	2e-36	hypothetical protein LOC100262034; K00939 adenylate kinase [EC:2.7.4.3]	|Metabolism; Nucleotide Metabolism; Purine metabolism [PATH:ko00230-Map:ko00230];|
			vvi:100259720	88	244	1e-63	hypothetical protein LOC100259720
			lps:LPST_C3000	98	140	2e-32	pepC2; cysteine aminopeptidase
			vvi:100253896	94	184	1e-45	hypothetical protein LOC100253896; K00963 UTP--glucose-1-phosphate uridylyltransferase [EC:2.7.7.9]	|Metabolism; Carbohydrate Metabolism; Amino sugar and nucleotide sugar metabolism [PATH:ko00520-Map:ko00520];|Metabolism; Carbohydrate Metabolism; Galactose metabolism [PATH:ko00052-Map:ko00052];|Metabolism; Carbohydrate Metabolism; Pentose and glucuronate interconversions [PATH:ko00040-Map:ko00040];|Metabolism; Carbohydrate Metabolism; Starch and sucrose metabolism [PATH:ko00500-Map:ko00500];|
			vvi:100246475	74	124	2e-27	hypothetical protein LOC100246475
			rcu:RCOM_1081730	63	145	1e-33	hypothetical protein
			vvi:100246859	67	115	1e-24	hypothetical protein LOC100246859; K10875 DNA repair and recombination protein RAD54 and RAD54-like protein [EC:3.6.4.-]	|Genetic Information Processing; Replication and Repair; DNA repair and recombination proteins [BR:ko03400];|Genetic Information Processing; Replication and Repair; Homologous recombination [PATH:ko03440-Map:ko03440];|
			rcu:RCOM_1454120	64	157	2e-37	protein arginine n-methyltransferase, putative (EC:2.1.1.125); K11437 protein arginine N-methyltransferase 6 [EC:2.1.1.-]	|Genetic Information Processing; Replication and Repair; Chromosome [BR:ko03036];|
			vvi:100257037	76	184	2e-45	hypothetical protein LOC100257037
			vvi:100253129	70	124	2e-27	hypothetical protein LOC100253129
			ath:AT3G19980	95	167	3e-40	ATFYPP3 (FLOWER-SPECIFIC, PHYTOCHROME-ASSOCIATED PROTEIN PHOSPHATASE 3); protein binding / protein serine/threonine kinase/ protein serine/threonine phosphatase; K01090 protein phosphatase [EC:3.1.3.16]	|Unclassified; Metabolism; Others|
			vvi:100248675	97	145	9e-34	hypothetical protein LOC100248675; K14565 nucleolar protein 58	|Genetic Information Processing; Translation; Ribosome Biogenesis [BR:ko03009];|Genetic Information Processing; Translation; Ribosome biogenesis in eukaryotes [PATH:ko03008-Map:ko03008];|
			vvi:100249102	73	108	2e-22	hypothetical protein LOC100249102
			vvi:100242352	83	117	2e-25	hypothetical protein LOC100242352; K12825 splicing factor 3A subunit 1	|Genetic Information Processing; Transcription; Spliceosome [BR:ko03041];|Genetic Information Processing; Transcription; Spliceosome [PATH:ko03040-Map:ko03040];|
			rcu:RCOM_1616650	92	73.2	6e-12	sec10, putative
			vvi:100251522	63	114	2e-24	hypothetical protein LOC100251522
			rcu:RCOM_0669360	92	131	2e-29	Protein pob, putative
			rcu:RCOM_1152060	93	270	2e-71	ribosomal RNA methyltransferase, putative; K02427 ribosomal RNA large subunit methyltransferase E [EC:2.1.1.-]	|Genetic Information Processing; Translation; Ribosome Biogenesis [BR:ko03009];|
			ssn:SSON_3331	81	116	5e-25	obgE, cgtA, obg, yhbZ; GTPase ObgE; K03979 GTP-binding protein	|Genetic Information Processing; Translation; Ribosome Biogenesis [BR:ko03009];|
			rcu:RCOM_0666070	66	195	1e-48	protein binding protein, putative; K12169 Kip1 ubiquitination-promoting complex protein 1 [EC:6.3.2.19]	|Genetic Information Processing; Folding, Sorting and Degradation; Ubiquitin system [BR:ko04121];|
			rcu:RCOM_0719160	89	106	6e-22	dead box ATP-dependent RNA helicase, putative
			rcu:RCOM_1321720	70	108	2e-22	leucine-rich repeat protein, putative (EC:1.3.1.74)
			pop:POPTR_1081405	54	126	4e-28	hypothetical protein
			vvi:100253801	95	271	1e-71	hypothetical protein LOC100253801; K10685 ubiquitin-like 1-activating enzyme E1 B [EC:6.3.2.19]	|Genetic Information Processing; Folding, Sorting and Degradation; Ubiquitin mediated proteolysis [PATH:ko04120-Map:ko04120];|Genetic Information Processing; Folding, Sorting and Degradation; Ubiquitin system [BR:ko04121];|
			rcu:RCOM_1019820	81	319	7e-86	hypothetical protein
			vvi:100244109	91	224	2e-57	hypothetical protein LOC100244109
			eco:b0063	81	127	2e-28	araB, ECK0064, JW0062; L-ribulokinase (EC:2.7.1.16); K00853 L-ribulokinase [EC:2.7.1.16]	|Metabolism; Carbohydrate Metabolism; Pentose and glucuronate interconversions [PATH:ko00040-Map:ko00040];|
			ath:AT1G60790	71	115	1e-24	hypothetical protein
			vvi:100262958	78	139	9e-32	hypothetical protein LOC100262958
			vvi:100253153	69	107	4e-22	hypothetical protein LOC100253153
			vvi:100241839	76	131	1e-29	hypothetical protein LOC100241839
			ssn:SSON_2868	100	201	1e-50	hycE; large subunit of hydrogenase 3
			sbi:SORBI_02g037070	89	145	7e-34	hypothetical protein
			pop:POPTR_808329	79	146	4e-34	AGO914; argonaute protein group
			rcu:RCOM_0870970	82	116	6e-25	inositol or phosphatidylinositol kinase, putative (EC:2.7.11.1); K08874 transformation/transcription domain-associated protein	|Genetic Information Processing; Replication and Repair; Chromosome [BR:ko03036];|Metabolism; Enzyme Families; Protein kinases [BR:ko01001];|
			vvi:100244059	92	283	3e-75	hypothetical protein LOC100244059
			pop:POPTR_1118853	83	222	8e-57	hypothetical protein
			ssn:SSON_4298	100	152	7e-36	yjdF; hypothetical protein; K08984 putative membrane protein	|Unclassified; Poorly Characterized; Function unknown|
			vvi:100233073	67	79.3	8e-14	TPC1; two pore channel 1
			vvi:100244174	67	181	1e-44	hypothetical protein LOC100244174
			rcu:RCOM_0401550	36	130	7e-29	ubiquitin-protein ligase, putative
			ssn:SSON_3722	99	218	1e-55	yhiH; putative ATP-binding component of a transport system, fragment 1; K13926 ribosome-dependent ATPase	|Unclassified; Genetic Information Processing; Translation proteins|
			ecw:EcE24377A_3654	99	235	7e-61	hypothetical protein
			rcu:RCOM_1627120	83	139	8e-32	serine carboxypeptidase, putative (EC:3.4.16.5); K13289 cathepsin A (carboxypeptidase C) [EC:3.4.16.5]	|Cellular Processes; Transport and Catabolism; Lysosome [PATH:ko04142-Map:ko04142];|Genetic Information Processing; Folding, Sorting and Degradation; Chaperones and folding catalysts [BR:ko03110];|Metabolism; Enzyme Families; Peptidases [BR:ko01002];|Organismal Systems; Endocrine System; Renin-angiotensin system [PATH:ko04614-Map:ko04614];|
			rcu:RCOM_1019790	65	127	3e-28	hypothetical protein
			rcu:RCOM_0710220	73	125	1e-27	hypothetical protein
			vvi:100260234	58	125	7e-28	hypothetical protein LOC100260234; K11253 histone H3	|Genetic Information Processing; Replication and Repair; Chromosome [BR:ko03036];|Human Diseases; Immune System Diseases; Systemic lupus erythematosus [PATH:ko05322-Map:ko05322];|
			ath:AT1G70610	64	83.2	6e-15	ATTAP1; ATTAP1; ATPase, coupled to transmembrane movement of substances / transporter
			vvi:100259078	55	79	1e-13	hypothetical protein LOC100259078
			pop:POPTR_566407	59	208	3e-52	hypothetical protein
			vvi:100260675	83	149	6e-35	hypothetical protein LOC100260675
			pop:POPTR_560919	63	100	3e-20	oxidoreductase, 2OG-Fe(II) oxygenase family protein (EC:1.14.11.9)
			vvi:100254649	65	137	2e-31	hypothetical protein LOC100254649
			vvi:100266175	70	114	2e-24	hypothetical protein LOC100266175
			pop:POPTR_587193	82	129	9e-29	HCQ3; hydroxycinnamoyl CoA shikimate/quinate hydroxycinnamoyltransferase (EC:2.3.1.133)
			vvi:100246071	69	98.6	1e-19	hypothetical protein LOC100246071
			eco:b0191	100	127	2e-28	yaeJ, ECK0191, JW0187; conserved protein
			vvi:100265705	95	104	2e-21	hypothetical protein LOC100265705
			ssn:SSON_0639	100	144	2e-33	ybfE; LexA regulated protein
			vvi:100245012	84	202	8e-51	hypothetical protein LOC100245012
			vvi:100258611	89	179	6e-44	hypothetical protein LOC100258611
			vvi:100261114	47	82	1e-14	hypothetical protein LOC100261114
			vvi:100251258	53	95.1	1e-18	hypothetical protein LOC100251258
			vvi:100244891	70	93.6	4e-18	hypothetical protein LOC100244891
			vvi:100243045	55	131	2e-29	hypothetical protein LOC100243045
			pop:POPTR_1076119	79	167	2e-40	hypothetical protein
			ath:AT3G13600	92	154	3e-36	calmodulin-binding family protein
			vvi:100247154	57	195	2e-48	hypothetical protein LOC100247154
			zma:100280514	81	119	7e-26	cl12984_1a; LOC100280514; K01142 exodeoxyribonuclease III [EC:3.1.11.2]	|Genetic Information Processing; Replication and Repair; Base excision repair [PATH:ko03410-Map:ko03410];|Genetic Information Processing; Replication and Repair; DNA repair and recombination proteins [BR:ko03400];|
			pop:POPTR_809657	89	218	1e-55	hypothetical protein; K14412 alpha-1,4-fucosyltransferase [EC:2.4.1.-]	|Metabolism; Glycan Biosynthesis and Metabolism; Glycosyltransferases [BR:ko01003];|Metabolism; Glycan Biosynthesis and Metabolism; Various types of N-glycan biosynthesis [PATH:ko00513-Map:ko00513];|
			osa:4330787	67	117	2e-25	Os02g0758100
			sfl:SF1517	98	126	4e-28	pheS; phenylalanyl-tRNA synthetase subunit alpha (EC:6.1.1.20); K01889 phenylalanyl-tRNA synthetase alpha chain [EC:6.1.1.20]	|Genetic Information Processing; Translation; Aminoacyl-tRNA biosynthesis [PATH:ko00970-Map:ko00970];|Metabolism; Amino Acid Metabolism; Amino acid related enzymes [BR:ko01007];|
			rcu:RCOM_1316790	75	110	2e-23	GTP-binding protein alpha subunit, gna, putative
			pop:POPTR_551255	71	117	2e-25	hypothetical protein; K07015	|Unclassified; Poorly Characterized; General function prediction only|
			osa:4338712	94	129	5e-29	Os05g0398100
			ssn:SSON_2114	100	167	2e-40	wzb; tyrosine phosphatase; K01104 protein-tyrosine phosphatase [EC:3.1.3.48]	|Unclassified; Cellular Processes and Signaling; Signal transduction mechanisms|
			vvi:100241361	58	84	3e-15	hypothetical protein LOC100241361
			vvi:100262033	54	104	2e-21	hypothetical protein LOC100262033; K14408 cleavage stimulation factor subunit 3	|Genetic Information Processing; Translation; mRNA surveillance pathway [PATH:ko03015-Map:ko03015];|
			vvi:100248098	83	323	3e-87	hypothetical protein LOC100248098
			pop:POPTR_422024	89	389	1e-107	alternative oxidase
			ath:AT5G05570	46	71.2	2e-11	transducin family protein / WD-40 repeat family protein; K08518 syntaxin binding protein 5 (tomosyn)	|Genetic Information Processing; Folding, Sorting and Degradation; SNAREs [BR:ko04131];|
			vvi:100255888	56	72	1e-11	hypothetical protein LOC100255888
			rcu:RCOM_0046160	66	128	1e-28	glycerophosphoryl diester phosphodiesterase, putative
			ssn:SSON_4083	100	229	4e-59	cpxP; periplasmic repressor CpxP; K06006 periplasmic protein CpxP	|Unclassified; Poorly Characterized; Function unknown|
			osa:4344561	61	120	3e-26	Os08g0125300
			vvi:100266068	40	71.2	2e-11	hypothetical protein LOC100266068
			pop:POPTR_422528	94	563	1e-159	autoinhibited H+ ATPase; K01535 H+-transporting ATPase [EC:3.6.3.6]	|Metabolism; Energy Metabolism; Oxidative phosphorylation [PATH:ko00190-Map:ko00190];|
			pop:POPTR_251766	81	365	1e-99	autoinhibited H+ ATPase; K01535 H+-transporting ATPase [EC:3.6.3.6]	|Metabolism; Energy Metabolism; Oxidative phosphorylation [PATH:ko00190-Map:ko00190];|
			uma:UM05244.1	43	100	3e-20	hypothetical protein
			vvi:100257917	52	310	2e-82	hypothetical protein LOC100257917; K14411 RNA-binding protein Musashi	|Genetic Information Processing; Translation; mRNA surveillance pathway [PATH:ko03015-Map:ko03015];|
			rcu:RCOM_1447530	88	129	2e-28	40S ribosomal protein S25-1, putative; K02975 small subunit ribosomal protein S25e	|Genetic Information Processing; Translation; Ribosome [BR:ko03011];|Genetic Information Processing; Translation; Ribosome [PATH:ko03010-Map:ko03010];|
			rcu:RCOM_0853180	59	713	0	BRASSINOSTEROID INSENSITIVE 1-associated receptor kinase 1 precursor, putative
			pop:POPTR_742711	80	181	5e-44	hypothetical protein
			pop:POPTR_561258	73	178	1e-43	omega-6 fatty acid desaturase; K10256 omega-6 fatty acid desaturase (delta-12 desaturase) [EC:1.14.19.-]	|Metabolism; Lipid Metabolism; Biosynthesis of unsaturated fatty acids [PATH:ko01040-Map:ko01040];|Metabolism; Lipid Metabolism; Lipid biosynthesis proteins [BR:ko01004];|
			pop:POPTR_561258	74	139	5e-32	omega-6 fatty acid desaturase; K10256 omega-6 fatty acid desaturase (delta-12 desaturase) [EC:1.14.19.-]	|Metabolism; Lipid Metabolism; Biosynthesis of unsaturated fatty acids [PATH:ko01040-Map:ko01040];|Metabolism; Lipid Metabolism; Lipid biosynthesis proteins [BR:ko01004];|
			ath:AT4G27290	40	303	1e-112	ATP binding / protein kinase/ protein serine/threonine kinase/ protein tyrosine kinase/ sugar binding
			rcu:RCOM_1229470	53	69.7	6e-11	ATP binding protein, putative (EC:2.7.11.25 2.7.10.1)
			pop:POPTR_832093	82	1494	0	gdcP1; precursor of carboxylase p-protein 1, glycine decarboxylase complex (EC:1.4.4.2); K00281 glycine dehydrogenase [EC:1.4.4.2]	|Metabolism; Amino Acid Metabolism; Glycine, serine and threonine metabolism [PATH:ko00260-Map:ko00260];|
			pop:POPTR_554495	81	352	3e-95	nucleoside-diphosphate kinase (EC:2.7.4.6); K00940 nucleoside-diphosphate kinase [EC:2.7.4.6]	|Metabolism; Nucleotide Metabolism; Purine metabolism [PATH:ko00230-Map:ko00230];|Metabolism; Nucleotide Metabolism; Pyrimidine metabolism [PATH:ko00240-Map:ko00240];|
			ath:AT2G26080	91	283	1e-74	AtGLDP2 (Arabidopsis thaliana glycine decarboxylase P-protein 2); ATP binding / glycine dehydrogenase (decarboxylating) (EC:1.4.4.2); K00281 glycine dehydrogenase [EC:1.4.4.2]	|Metabolism; Amino Acid Metabolism; Glycine, serine and threonine metabolism [PATH:ko00260-Map:ko00260];|
			vvi:100266170	88	285	2e-75	hypothetical protein LOC100266170; K00281 glycine dehydrogenase [EC:1.4.4.2]	|Metabolism; Amino Acid Metabolism; Glycine, serine and threonine metabolism [PATH:ko00260-Map:ko00260];|
			pop:POPTR_767539	70	457	1e-127	hypothetical protein
			vvi:4025020	60	81.3	3e-14	rpl16; ribosomal protein L16; K02878 large subunit ribosomal protein L16	|Genetic Information Processing; Translation; Ribosome [BR:ko03011];|Genetic Information Processing; Translation; Ribosome [PATH:ko03010-Map:ko03010];|
			ath:ArthCp061	89	280	2e-73	rps3; 30S ribosomal protein S3; K02982 small subunit ribosomal protein S3	|Genetic Information Processing; Translation; Ribosome [BR:ko03011];|Genetic Information Processing; Translation; Ribosome [PATH:ko03010-Map:ko03010];|
			ath:ArthCp061	89	280	9e-74	rps3; 30S ribosomal protein S3; K02982 small subunit ribosomal protein S3	|Genetic Information Processing; Translation; Ribosome [BR:ko03011];|Genetic Information Processing; Translation; Ribosome [PATH:ko03010-Map:ko03010];|
			vvi:4025020	93	256	1e-66	rpl16; ribosomal protein L16; K02878 large subunit ribosomal protein L16	|Genetic Information Processing; Translation; Ribosome [BR:ko03011];|Genetic Information Processing; Translation; Ribosome [PATH:ko03010-Map:ko03010];|
			rcu:RCOM_0679650	64	144	6e-33	acyl carrier protein, putative (EC:1.3.1.74)
			rcu:RCOM_0679650	66	88.6	1e-16	acyl carrier protein, putative (EC:1.3.1.74)
			vvi:100258848	73	158	3e-37	hypothetical protein LOC100258848
			vvi:100258848	73	158	3e-37	hypothetical protein LOC100258848
			vvi:100258848	73	158	2e-37	hypothetical protein LOC100258848
			bsn:BSn5_11680	95	538	1e-151	beta-lactamase TEM (EC:3.5.2.6)
			vvi:100246014	83	806	0	hypothetical protein LOC100246014
			rcu:RCOM_1443780	88	537	1e-151	Xyloglucan endotransglucosylase/hydrolase protein A precursor, putative (EC:2.4.1.207); K08235 xyloglucan:xyloglucosyl transferase [EC:2.4.1.207]	|Unclassified; Metabolism; Others|
			rcu:RCOM_1355070	92	1147	0	Transitional endoplasmic reticulum ATPase, putative (EC:3.6.4.3); K13525 transitional endoplasmic reticulum ATPase	|Genetic Information Processing; Folding, Sorting and Degradation; Protein processing in endoplasmic reticulum [PATH:ko04141-Map:ko04141];|
			vvi:100265402	96	333	6e-90	hypothetical protein LOC100265402; K13525 transitional endoplasmic reticulum ATPase	|Genetic Information Processing; Folding, Sorting and Degradation; Protein processing in endoplasmic reticulum [PATH:ko04141-Map:ko04141];|
			pop:POPTR_821339	60	200	2e-49	hypothetical protein
			rcu:RCOM_1492500	74	363	1e-98	tonoplast intrinsic protein, putative
			vvi:100233002	86	347	3e-94	PIP2;1, PIP2-1, aquaporin; aquaporin-like
			zma:100192931	100	75.9	9e-13	H4C14, H4C13, H4C7; histone H4; K11254 histone H4	|Genetic Information Processing; Replication and Repair; Chromosome [BR:ko03036];|Human Diseases; Immune System Diseases; Systemic lupus erythematosus [PATH:ko05322-Map:ko05322];|
			sbi:SORBI_04g035560	67	142	1e-32	hypothetical protein
			vvi:100243930	81	574	1e-162	hypothetical protein LOC100243930
			vvi:100243930	83	167	2e-40	hypothetical protein LOC100243930
			vvi:100255693	67	538	1e-151	hypothetical protein LOC100255693
			rcu:RCOM_0990740	79	860	0	cation-transporting atpase plant, putative (EC:3.6.3.8)
			zma:542368	97	137	2e-31	gpa1, G3PD, GAPA; glyceraldehyde-3-phosphate dehydrogenase1 (EC:1.2.1.13); K05298 glyceraldehyde-3-phosphate dehydrogenase (NADP+) (phosphorylating) [EC:1.2.1.13]	|Metabolism; Energy Metabolism; Carbon fixation in photosynthetic organisms [PATH:ko00710-Map:ko00710];|
			vvi:100255463	82	87.4	3e-16	hypothetical protein LOC100255463; K10999 cellulose synthase A [EC:2.4.1.12]	|Metabolism; Glycan Biosynthesis and Metabolism; Glycosyltransferases [BR:ko01003];|
			vvi:100255463	82	87.4	3e-16	hypothetical protein LOC100255463; K10999 cellulose synthase A [EC:2.4.1.12]	|Metabolism; Glycan Biosynthesis and Metabolism; Glycosyltransferases [BR:ko01003];|
			rcu:RCOM_1174510	83	1589	0	transferase, transferring glycosyl groups, putative (EC:2.4.1.34); K11000 callose synthase [EC:2.4.1.-]	|Metabolism; Glycan Biosynthesis and Metabolism; Glycosyltransferases [BR:ko01003];|
			pop:POPTR_832630	86	753	0	phosphoglycerate kinase; K00927 phosphoglycerate kinase [EC:2.7.2.3]	|Metabolism; Carbohydrate Metabolism; Glycolysis / Gluconeogenesis [PATH:ko00010-Map:ko00010];|Metabolism; Energy Metabolism; Carbon fixation in photosynthetic organisms [PATH:ko00710-Map:ko00710];|
			sbi:SORBI_10g005110	60	87	4e-16	hypothetical protein
			vvi:100263170	78	157	2e-37	hypothetical protein LOC100263170
			vvi:100257746	86	560	1e-158	hypothetical protein LOC100257746; K01733 threonine synthase [EC:4.2.3.1]	|Metabolism; Amino Acid Metabolism; Glycine, serine and threonine metabolism [PATH:ko00260-Map:ko00260];|Metabolism; Metabolism of Cofactors and Vitamins; Vitamin B6 metabolism [PATH:ko00750-Map:ko00750];|
			vvi:100257746	85	600	1e-170	hypothetical protein LOC100257746; K01733 threonine synthase [EC:4.2.3.1]	|Metabolism; Amino Acid Metabolism; Glycine, serine and threonine metabolism [PATH:ko00260-Map:ko00260];|Metabolism; Metabolism of Cofactors and Vitamins; Vitamin B6 metabolism [PATH:ko00750-Map:ko00750];|
			vvi:100262843	66	446	1e-123	hypothetical protein LOC100262843; K09287 RAV-like factor	|Genetic Information Processing; Transcription; Transcription factors [BR:ko03000];|
			vvi:100262843	70	447	1e-124	hypothetical protein LOC100262843; K09287 RAV-like factor	|Genetic Information Processing; Transcription; Transcription factors [BR:ko03000];|
			vvi:100262843	72	477	1e-133	hypothetical protein LOC100262843; K09287 RAV-like factor	|Genetic Information Processing; Transcription; Transcription factors [BR:ko03000];|
			vvi:100254666	69	243	7e-63	hypothetical protein LOC100254666; K01611 S-adenosylmethionine decarboxylase [EC:4.1.1.50]	|Metabolism; Amino Acid Metabolism; Arginine and proline metabolism [PATH:ko00330-Map:ko00330];|Metabolism; Amino Acid Metabolism; Cysteine and methionine metabolism [PATH:ko00270-Map:ko00270];|
			pop:POPTR_588050	57	115	2e-24	hypothetical protein
			pop:POPTR_588050	57	115	2e-24	hypothetical protein
			pop:POPTR_588050	57	115	2e-24	hypothetical protein
			sbi:SORBI_03g042800	48	99.8	3e-19	hypothetical protein
			rcu:RCOM_1211480	81	438	1e-121	chlorophyll A/B binding protein, putative; K08909 light-harvesting complex I chlorophyll a/b binding protein 3	|Metabolism; Energy Metabolism; Photosynthesis - antenna proteins [PATH:ko00196-Map:ko00196];|Metabolism; Energy Metabolism; Photosynthesis proteins [BR:ko00194];|
			vvi:100256361	57	139	2e-31	hypothetical protein LOC100256361; K02721 photosystem II PsbW protein	|Metabolism; Energy Metabolism; Photosynthesis [PATH:ko00195-Map:ko00195];|Metabolism; Energy Metabolism; Photosynthesis proteins [BR:ko00194];|
			pop:POPTR_818454	70	206	5e-52	hypothetical protein
			vvi:100241422	59	268	5e-70	hypothetical protein LOC100241422; K02137 F-type H+-transporting ATPase oligomycin sensitivity conferral protein [EC:3.6.3.14]	|Human Diseases; Neurodegenerative Diseases; Alzheimer's disease [PATH:ko05010-Map:ko05010];|Human Diseases; Neurodegenerative Diseases; Huntington's disease [PATH:ko05016-Map:ko05016];|Human Diseases; Neurodegenerative Diseases; Parkinson's disease [PATH:ko05012-Map:ko05012];|Metabolism; Energy Metabolism; Oxidative phosphorylation [PATH:ko00190-Map:ko00190];|
			vvi:100232962	84	362	2e-98	CPN21; chloroplast chaperonin 21
			vvi:100244516	83	892	0	hypothetical protein LOC100244516; K03781 catalase [EC:1.11.1.6]	|Cellular Processes; Transport and Catabolism; Peroxisome [PATH:ko04146-Map:ko04146];|Human Diseases; Neurodegenerative Diseases; Amyotrophic lateral sclerosis (ALS) [PATH:ko05014-Map:ko05014];|Metabolism; Amino Acid Metabolism; Tryptophan metabolism [PATH:ko00380-Map:ko00380];|Metabolism; Energy Metabolism; Methane metabolism [PATH:ko00680-Map:ko00680];|
			vvi:100250759	57	593	1e-167	hypothetical protein LOC100250759; K04523 ubiquilin	|Genetic Information Processing; Folding, Sorting and Degradation; Proteasome [BR:ko03051];|Genetic Information Processing; Folding, Sorting and Degradation; Protein processing in endoplasmic reticulum [PATH:ko04141-Map:ko04141];|
			pop:POPTR_741844	97	74.7	2e-12	hypothetical protein; K04523 ubiquilin	|Genetic Information Processing; Folding, Sorting and Degradation; Proteasome [BR:ko03051];|Genetic Information Processing; Folding, Sorting and Degradation; Protein processing in endoplasmic reticulum [PATH:ko04141-Map:ko04141];|
			vvi:100249169	84	561	1e-158	hypothetical protein LOC100249169; K00654 serine palmitoyltransferase [EC:2.3.1.50]	|Metabolism; Amino Acid Metabolism; Amino acid related enzymes [BR:ko01007];|Metabolism; Lipid Metabolism; Sphingolipid metabolism [PATH:ko00600-Map:ko00600];|
			rcu:RCOM_1121800	67	361	5e-98	short-chain type dehydrogenase, putative (EC:1.1.1.100); K00059 3-oxoacyl-[acyl-carrier protein] reductase [EC:1.1.1.100]	|Metabolism; Lipid Metabolism; Biosynthesis of unsaturated fatty acids [PATH:ko01040-Map:ko01040];|Metabolism; Lipid Metabolism; Fatty acid biosynthesis [PATH:ko00061-Map:ko00061];|Metabolism; Lipid Metabolism; Lipid biosynthesis proteins [BR:ko01004];|
			vvi:100260960	70	742	0	hypothetical protein LOC100260960; K08054 calnexin	|Cellular Processes; Transport and Catabolism; Phagosome [PATH:ko04145-Map:ko04145];|Environmental Information Processing; Signaling Molecules and Interaction; Glycan bindng proteins [BR:ko04091];|Genetic Information Processing; Folding, Sorting and Degradation; Chaperones and folding catalysts [BR:ko03110];|Genetic Information Processing; Folding, Sorting and Degradation; Protein processing in e…
			vvi:100263402	71	132	2e-29	similar to kinesin like protein
			vvi:100252129	62	523	1e-146	hypothetical protein LOC100252129; K10256 omega-6 fatty acid desaturase (delta-12 desaturase) [EC:1.14.19.-]	|Metabolism; Lipid Metabolism; Biosynthesis of unsaturated fatty acids [PATH:ko01040-Map:ko01040];|Metabolism; Lipid Metabolism; Lipid biosynthesis proteins [BR:ko01004];|
			vvi:100252129	67	364	4e-99	hypothetical protein LOC100252129; K10256 omega-6 fatty acid desaturase (delta-12 desaturase) [EC:1.14.19.-]	|Metabolism; Lipid Metabolism; Biosynthesis of unsaturated fatty acids [PATH:ko01040-Map:ko01040];|Metabolism; Lipid Metabolism; Lipid biosynthesis proteins [BR:ko01004];|
			pop:POPTR_180052	70	619	1e-175	proline transporter
			rcu:RCOM_1493780	76	190	1e-46	Photosystem I reaction center subunit VI, chloroplast precursor, putative; K02695 photosystem I subunit VI	|Metabolism; Energy Metabolism; Photosynthesis [PATH:ko00195-Map:ko00195];|Metabolism; Energy Metabolism; Photosynthesis proteins [BR:ko00194];|
			pop:POPTR_558075	58	71.6	4e-11	hypothetical protein
			pop:POPTR_816771	75	670	0	acetyl-CoA C-acyltransferase (EC:2.3.1.16); K07513 acetyl-CoA acyltransferase 1 [EC:2.3.1.16]	|Cellular Processes; Transport and Catabolism; Peroxisome [PATH:ko04146-Map:ko04146];|Metabolism; Amino Acid Metabolism; Valine, leucine and isoleucine degradation [PATH:ko00280-Map:ko00280];|Metabolism; Lipid Metabolism; Biosynthesis of unsaturated fatty acids [PATH:ko01040-Map:ko01040];|Metabolism; Lipid Metabolism; Fatty acid metabolism [PATH:ko00071-Map:ko00071];|Metabolism; Xenobiotics Biode…
			vvi:100254439	88	187	3e-46	hypothetical protein LOC100254439
			ath:AT2G21620	77	232	3e-59	RD2; RD2
			pop:POPTR_551709	44	213	2e-53	hypothetical protein
			vvi:100242037	59	92.4	9e-18	hypothetical protein LOC100242037
			vvi:100257583	75	450	1e-124	hypothetical protein LOC100257583; K13237 peroxisomal 2,4-dienoyl-CoA reductase [EC:1.3.1.34]	|Cellular Processes; Transport and Catabolism; Peroxisome [PATH:ko04146-Map:ko04146];|
			vvi:100248493	80	300	7e-80	hypothetical protein LOC100248493; K13237 peroxisomal 2,4-dienoyl-CoA reductase [EC:1.3.1.34]	|Cellular Processes; Transport and Catabolism; Peroxisome [PATH:ko04146-Map:ko04146];|
			rcu:RCOM_0566120	80	1057	0	hypothetical protein
			vvi:100262828	63	219	1e-55	hypothetical protein LOC100262828
			pop:POPTR_751814	68	439	1e-121	hypothetical protein
			rcu:RCOM_1251280	81	1438	0	trehalose-6-phosphate synthase, putative (EC:2.4.1.15 3.1.3.12); K00697 alpha,alpha-trehalose-phosphate synthase (UDP-forming) [EC:2.4.1.15]; K01087 trehalose-phosphatase [EC:3.1.3.12]	|Metabolism; Carbohydrate Metabolism; Starch and sucrose metabolism [PATH:ko00500-Map:ko00500];|Metabolism; Glycan Biosynthesis and Metabolism; Glycosyltransferases [BR:ko01003];|
			rcu:RCOM_1251280	75	1318	0	trehalose-6-phosphate synthase, putative (EC:2.4.1.15 3.1.3.12); K00697 alpha,alpha-trehalose-phosphate synthase (UDP-forming) [EC:2.4.1.15]; K01087 trehalose-phosphatase [EC:3.1.3.12]	|Metabolism; Carbohydrate Metabolism; Starch and sucrose metabolism [PATH:ko00500-Map:ko00500];|Metabolism; Glycan Biosynthesis and Metabolism; Glycosyltransferases [BR:ko01003];|
			rcu:RCOM_1251280	70	1131	0	trehalose-6-phosphate synthase, putative (EC:2.4.1.15 3.1.3.12); K00697 alpha,alpha-trehalose-phosphate synthase (UDP-forming) [EC:2.4.1.15]; K01087 trehalose-phosphatase [EC:3.1.3.12]	|Metabolism; Carbohydrate Metabolism; Starch and sucrose metabolism [PATH:ko00500-Map:ko00500];|Metabolism; Glycan Biosynthesis and Metabolism; Glycosyltransferases [BR:ko01003];|
			ath:AT2G18700	68	1084	0	ATTPS11; transferase, transferring glycosyl groups
			rcu:RCOM_1251280	82	974	0	trehalose-6-phosphate synthase, putative (EC:2.4.1.15 3.1.3.12); K00697 alpha,alpha-trehalose-phosphate synthase (UDP-forming) [EC:2.4.1.15]; K01087 trehalose-phosphatase [EC:3.1.3.12]	|Metabolism; Carbohydrate Metabolism; Starch and sucrose metabolism [PATH:ko00500-Map:ko00500];|Metabolism; Glycan Biosynthesis and Metabolism; Glycosyltransferases [BR:ko01003];|
			pop:POPTR_554785	65	323	1e-86	hypothetical protein
			osa:4350856	90	223	4e-57	Os11g0599500; K11594 ATP-dependent RNA helicase [EC:3.6.4.13]	|Genetic Information Processing; Replication and Repair; Chromosome [BR:ko03036];|Genetic Information Processing; Transcription; Spliceosome [BR:ko03041];|Organismal Systems; Immune System; RIG-I-like receptor signaling pathway [PATH:ko04622-Map:ko04622];|
			rcu:RCOM_0322170	92	498	1e-139	TGF-beta-inducible nuclear protein, putative
			zma:100280675	100	72.4	1e-11	60S ribosomal protein L37a; K02921 large subunit ribosomal protein L37Ae	|Genetic Information Processing; Translation; Ribosome [BR:ko03011];|Genetic Information Processing; Translation; Ribosome [PATH:ko03010-Map:ko03010];|
			vvi:100264822	62	213	2e-53	hypothetical protein LOC100264822
			ath:AT3G16660	41	75.9	3e-12	hypothetical protein
			zma:732812	100	141	1e-32	arf1; ADP-ribosylation factor homolog1
			vvi:100252129	64	234	3e-60	hypothetical protein LOC100252129; K10256 omega-6 fatty acid desaturase (delta-12 desaturase) [EC:1.14.19.-]	|Metabolism; Lipid Metabolism; Biosynthesis of unsaturated fatty acids [PATH:ko01040-Map:ko01040];|Metabolism; Lipid Metabolism; Lipid biosynthesis proteins [BR:ko01004];|
			ath:AT3G12120	69	196	9e-49	FAD2; FAD2 (FATTY ACID DESATURASE 2); delta12-fatty acid dehydrogenase/ omega-6 fatty acid desaturase; K10256 omega-6 fatty acid desaturase (delta-12 desaturase) [EC:1.14.19.-]	|Metabolism; Lipid Metabolism; Biosynthesis of unsaturated fatty acids [PATH:ko01040-Map:ko01040];|Metabolism; Lipid Metabolism; Lipid biosynthesis proteins [BR:ko01004];|
			ath:AT3G12120	69	197	4e-49	FAD2; FAD2 (FATTY ACID DESATURASE 2); delta12-fatty acid dehydrogenase/ omega-6 fatty acid desaturase; K10256 omega-6 fatty acid desaturase (delta-12 desaturase) [EC:1.14.19.-]	|Metabolism; Lipid Metabolism; Biosynthesis of unsaturated fatty acids [PATH:ko01040-Map:ko01040];|Metabolism; Lipid Metabolism; Lipid biosynthesis proteins [BR:ko01004];|
			vvi:100258789	67	197	3e-49	hypothetical protein LOC100258789; K10256 omega-6 fatty acid desaturase (delta-12 desaturase) [EC:1.14.19.-]	|Metabolism; Lipid Metabolism; Biosynthesis of unsaturated fatty acids [PATH:ko01040-Map:ko01040];|Metabolism; Lipid Metabolism; Lipid biosynthesis proteins [BR:ko01004];|
			vvi:100252129	66	198	1e-49	hypothetical protein LOC100252129; K10256 omega-6 fatty acid desaturase (delta-12 desaturase) [EC:1.14.19.-]	|Metabolism; Lipid Metabolism; Biosynthesis of unsaturated fatty acids [PATH:ko01040-Map:ko01040];|Metabolism; Lipid Metabolism; Lipid biosynthesis proteins [BR:ko01004];|
			rcu:RCOM_0503360	57	119	9e-26	omega-6 desaturase, endoplasmic reticulum (EC:1.14.99.33); K10256 omega-6 fatty acid desaturase (delta-12 desaturase) [EC:1.14.19.-]	|Metabolism; Lipid Metabolism; Biosynthesis of unsaturated fatty acids [PATH:ko01040-Map:ko01040];|Metabolism; Lipid Metabolism; Lipid biosynthesis proteins [BR:ko01004];|
			pop:POPTR_561258	76	145	1e-33	omega-6 fatty acid desaturase; K10256 omega-6 fatty acid desaturase (delta-12 desaturase) [EC:1.14.19.-]	|Metabolism; Lipid Metabolism; Biosynthesis of unsaturated fatty acids [PATH:ko01040-Map:ko01040];|Metabolism; Lipid Metabolism; Lipid biosynthesis proteins [BR:ko01004];|
			vvi:100252129	58	101	1e-20	hypothetical protein LOC100252129; K10256 omega-6 fatty acid desaturase (delta-12 desaturase) [EC:1.14.19.-]	|Metabolism; Lipid Metabolism; Biosynthesis of unsaturated fatty acids [PATH:ko01040-Map:ko01040];|Metabolism; Lipid Metabolism; Lipid biosynthesis proteins [BR:ko01004];|
			rcu:RCOM_0503360	60	92.4	9e-18	omega-6 desaturase, endoplasmic reticulum (EC:1.14.99.33); K10256 omega-6 fatty acid desaturase (delta-12 desaturase) [EC:1.14.19.-]	|Metabolism; Lipid Metabolism; Biosynthesis of unsaturated fatty acids [PATH:ko01040-Map:ko01040];|Metabolism; Lipid Metabolism; Lipid biosynthesis proteins [BR:ko01004];|
			vvi:100252129	61	156	5e-37	hypothetical protein LOC100252129; K10256 omega-6 fatty acid desaturase (delta-12 desaturase) [EC:1.14.19.-]	|Metabolism; Lipid Metabolism; Biosynthesis of unsaturated fatty acids [PATH:ko01040-Map:ko01040];|Metabolism; Lipid Metabolism; Lipid biosynthesis proteins [BR:ko01004];|
			vvi:100252129	59	169	8e-41	hypothetical protein LOC100252129; K10256 omega-6 fatty acid desaturase (delta-12 desaturase) [EC:1.14.19.-]	|Metabolism; Lipid Metabolism; Biosynthesis of unsaturated fatty acids [PATH:ko01040-Map:ko01040];|Metabolism; Lipid Metabolism; Lipid biosynthesis proteins [BR:ko01004];|
			vvi:100252129	58	102	7e-21	hypothetical protein LOC100252129; K10256 omega-6 fatty acid desaturase (delta-12 desaturase) [EC:1.14.19.-]	|Metabolism; Lipid Metabolism; Biosynthesis of unsaturated fatty acids [PATH:ko01040-Map:ko01040];|Metabolism; Lipid Metabolism; Lipid biosynthesis proteins [BR:ko01004];|
			vvi:100264172	71	82	1e-14	hypothetical protein LOC100264172; K09286 EREBP-like factor	|Genetic Information Processing; Transcription; Transcription factors [BR:ko03000];|
			rcu:RCOM_2145580	76	788	0	60S ribosomal protein L16, putative
			rcu:RCOM_2145580	76	788	0	60S ribosomal protein L16, putative
			vvi:100261595	93	307	6e-81	similar to NADH dehydrogenase subunit 7
			rcu:RCOM_2145580	76	788	0	60S ribosomal protein L16, putative
			vvi:100261595	93	307	6e-81	similar to NADH dehydrogenase subunit 7
			rcu:RCOM_2145580	76	788	0	60S ribosomal protein L16, putative
			vvi:100261595	93	307	5e-81	similar to NADH dehydrogenase subunit 7
			ath:ArthMp043	93	451	1e-124	nad7; NADH dehydrogenase subunit 7 (EC:1.6.99.3); K03935 NADH dehydrogenase (ubiquinone) Fe-S protein 2 [EC:1.6.5.3 1.6.99.3]	|Human Diseases; Neurodegenerative Diseases; Alzheimer's disease [PATH:ko05010-Map:ko05010];|Human Diseases; Neurodegenerative Diseases; Huntington's disease [PATH:ko05016-Map:ko05016];|Human Diseases; Neurodegenerative Diseases; Parkinson's disease [PATH:ko05012-Map:ko05012];|Metabolism; Energy Metabolism; Oxidative phosphorylation [PATH:ko00190-Map:ko00190];|
			vvi:100261595	93	307	5e-81	similar to NADH dehydrogenase subunit 7
			ath:ArthMp043	93	466	1e-129	nad7; NADH dehydrogenase subunit 7 (EC:1.6.99.3); K03935 NADH dehydrogenase (ubiquinone) Fe-S protein 2 [EC:1.6.5.3 1.6.99.3]	|Human Diseases; Neurodegenerative Diseases; Alzheimer's disease [PATH:ko05010-Map:ko05010];|Human Diseases; Neurodegenerative Diseases; Huntington's disease [PATH:ko05016-Map:ko05016];|Human Diseases; Neurodegenerative Diseases; Parkinson's disease [PATH:ko05012-Map:ko05012];|Metabolism; Energy Metabolism; Oxidative phosphorylation [PATH:ko00190-Map:ko00190];|
			ath:ArthMp043	93	451	1e-124	nad7; NADH dehydrogenase subunit 7 (EC:1.6.99.3); K03935 NADH dehydrogenase (ubiquinone) Fe-S protein 2 [EC:1.6.5.3 1.6.99.3]	|Human Diseases; Neurodegenerative Diseases; Alzheimer's disease [PATH:ko05010-Map:ko05010];|Human Diseases; Neurodegenerative Diseases; Huntington's disease [PATH:ko05016-Map:ko05016];|Human Diseases; Neurodegenerative Diseases; Parkinson's disease [PATH:ko05012-Map:ko05012];|Metabolism; Energy Metabolism; Oxidative phosphorylation [PATH:ko00190-Map:ko00190];|
			ath:ArthMp043	93	466	1e-129	nad7; NADH dehydrogenase subunit 7 (EC:1.6.99.3); K03935 NADH dehydrogenase (ubiquinone) Fe-S protein 2 [EC:1.6.5.3 1.6.99.3]	|Human Diseases; Neurodegenerative Diseases; Alzheimer's disease [PATH:ko05010-Map:ko05010];|Human Diseases; Neurodegenerative Diseases; Huntington's disease [PATH:ko05016-Map:ko05016];|Human Diseases; Neurodegenerative Diseases; Parkinson's disease [PATH:ko05012-Map:ko05012];|Metabolism; Energy Metabolism; Oxidative phosphorylation [PATH:ko00190-Map:ko00190];|
			rcu:RCOM_2145580	76	788	0	60S ribosomal protein L16, putative
			vvi:7498548	94	169	9e-40	orf145; orf145
			rcu:RCOM_2125210	69	98.6	1e-19	hypothetical protein
			vvi:100232895	78	702	0	X34.1; alpha-1,6-xylosyltransferase; K08238 xyloglucan 6-xylosyltransferase [EC:2.4.2.39]	|Metabolism; Glycan Biosynthesis and Metabolism; Glycosyltransferases [BR:ko01003];|
			vvi:100250896	90	702	0	hypothetical protein LOC100250896; K03696 ATP-dependent Clp protease ATP-binding subunit ClpC	|Genetic Information Processing; Folding, Sorting and Degradation; Chaperones and folding catalysts [BR:ko03110];|
			vvi:100251313	54	482	1e-134	hypothetical protein LOC100251313
			vvi:100251313	51	394	1e-108	hypothetical protein LOC100251313
			vvi:100250401	89	756	0	hypothetical protein LOC100250401; K00605 aminomethyltransferase [EC:2.1.2.10]	|Metabolism; Amino Acid Metabolism; Glycine, serine and threonine metabolism [PATH:ko00260-Map:ko00260];|Metabolism; Energy Metabolism; Nitrogen metabolism [PATH:ko00910-Map:ko00910];|Metabolism; Metabolism of Cofactors and Vitamins; One carbon pool by folate [PATH:ko00670-Map:ko00670];|
			osa:6450193	85	202	2e-49	rps13, OrsajM_p31; ribosomal protein S13; K02952 small subunit ribosomal protein S13	|Genetic Information Processing; Translation; Ribosome [BR:ko03011];|Genetic Information Processing; Translation; Ribosome [PATH:ko03010-Map:ko03010];|
			osa:6450162	94	219	8e-55	nad1, OrsajM_p01; NADH dehydrogenase subunit 1; K03878 NADH dehydrogenase I subunit 1 [EC:1.6.5.3]	|Human Diseases; Neurodegenerative Diseases; Parkinson's disease [PATH:ko05012-Map:ko05012];|Metabolism; Energy Metabolism; Oxidative phosphorylation [PATH:ko00190-Map:ko00190];|
			ath:ArthMp046	68	117	4e-32	hypothetical protein
			rcu:RCOM_0341430	78	392	1e-107	14-3-3 protein, putative; K06630 tyrosine 3-monooxygenase/tryptophan 5-monooxygenase activation protein	|Cellular Processes; Cell Growth and Death; Cell cycle [PATH:ko04110-Map:ko04110];|Cellular Processes; Cell Growth and Death; Oocyte meiosis [PATH:ko04114-Map:ko04114];|Organismal Systems; Nervous System; Neurotrophin signaling pathway [PATH:ko04722-Map:ko04722];|
			vvi:100265177	69	75.5	1e-12	hypothetical protein LOC100265177; K01623 fructose-bisphosphate aldolase, class I [EC:4.1.2.13]	|Metabolism; Carbohydrate Metabolism; Fructose and mannose metabolism [PATH:ko00051-Map:ko00051];|Metabolism; Carbohydrate Metabolism; Glycolysis / Gluconeogenesis [PATH:ko00010-Map:ko00010];|Metabolism; Carbohydrate Metabolism; Pentose phosphate pathway [PATH:ko00030-Map:ko00030];|Metabolism; Energy Metabolism; Carbon fixation in photosynthetic organisms [PATH:ko00710-Map:ko00710];|
			vvi:100244949	42	149	1e-34	hypothetical protein LOC100244949
			vvi:100267028	65	326	2e-87	hypothetical protein LOC100267028; K02937 large subunit ribosomal protein L7e	|Genetic Information Processing; Translation; Ribosome [BR:ko03011];|Genetic Information Processing; Translation; Ribosome [PATH:ko03010-Map:ko03010];|
			ath:AT2G39480	59	167	5e-40	PGP6; PGP6 (P-GLYCOPROTEIN 6); ATPase, coupled to transmembrane movement of substances
			vvi:100251998	59	288	6e-76	similar to Stress-related protein
			rcu:RCOM_1540410	86	415	1e-114	Vesicle-associated membrane protein, putative
			rcu:RCOM_0112350	72	226	1e-57	hypothetical protein
			vvi:100261815	91	701	0	hypothetical protein LOC100261815
			vvi:100241904	71	630	1e-179	hypothetical protein LOC100241904; K08679 UDP-glucuronate 4-epimerase [EC:5.1.3.6]	|Metabolism; Carbohydrate Metabolism; Amino sugar and nucleotide sugar metabolism [PATH:ko00520-Map:ko00520];|Metabolism; Carbohydrate Metabolism; Starch and sucrose metabolism [PATH:ko00500-Map:ko00500];|
			vvi:100247175	82	136	5e-31	hypothetical protein LOC100247175; K08679 UDP-glucuronate 4-epimerase [EC:5.1.3.6]	|Metabolism; Carbohydrate Metabolism; Amino sugar and nucleotide sugar metabolism [PATH:ko00520-Map:ko00520];|Metabolism; Carbohydrate Metabolism; Starch and sucrose metabolism [PATH:ko00500-Map:ko00500];|
			vvi:100254640	40	143	1e-32	hypothetical protein LOC100254640
			vvi:100262542	83	931	0	hypothetical protein LOC100262542; K00053 ketol-acid reductoisomerase [EC:1.1.1.86]	|Metabolism; Amino Acid Metabolism; Valine, leucine and isoleucine biosynthesis [PATH:ko00290-Map:ko00290];|Metabolism; Metabolism of Cofactors and Vitamins; Pantothenate and CoA biosynthesis [PATH:ko00770-Map:ko00770];|
			pop:POPTR_815393	83	387	1e-106	hypothetical protein
			pop:POPTR_707057	80	365	2e-99	oligopeptide transporter OPT family
			vvi:100256972	93	1788	0	hypothetical protein LOC100256972; K04646 clathrin, heavy polypeptide	|Cellular Processes; Transport and Catabolism; Endocytosis [PATH:ko04144-Map:ko04144];|Cellular Processes; Transport and Catabolism; Lysosome [PATH:ko04142-Map:ko04142];|Human Diseases; Infectious Diseases; Bacterial invasion of epithelial cells [PATH:ko05100-Map:ko05100];|Human Diseases; Neurodegenerative Diseases; Huntington's disease [PATH:ko05016-Map:ko05016];|Organismal Systems; Excretory Sy…
			vvi:100265985	73	716	0	hypothetical protein LOC100265985
			rcu:RCOM_0571360	73	119	5e-26	receptor for activated protein kinase C, putative (EC:2.7.11.7)
			vvi:100256416	57	157	1e-36	hypothetical protein LOC100256416
			pop:POPTR_832064	71	500	1e-139	hypothetical protein; K08963 methylthioribose-1-phosphate isomerase [EC:5.3.1.23]	|Metabolism; Amino Acid Metabolism; Cysteine and methionine metabolism [PATH:ko00270-Map:ko00270];|
			vvi:100244210	41	152	3e-35	hypothetical protein LOC100244210
			vvi:100265752	51	154	7e-36	hypothetical protein LOC100265752
			pop:POPTR_572955	73	315	2e-84	hypothetical protein; K02933 large subunit ribosomal protein L6	|Genetic Information Processing; Translation; Ribosome [BR:ko03011];|Genetic Information Processing; Translation; Ribosome [PATH:ko03010-Map:ko03010];|
			pop:POPTR_1118412	44	126	2e-27	hypothetical protein
			rcu:RCOM_0154010	95	393	1e-108	Aquaporin PIP2.1, putative
			vvi:100253480	58	348	6e-94	hypothetical protein LOC100253480
			pop:POPTR_784302	42	113	2e-23	ERF47; AP2/ERF domain-containing transcription factor
			pop:POPTR_736382	33	77	1e-12	hypothetical protein
			rcu:RCOM_0603820	69	81.3	8e-14	hypothetical protein
			pop:POPTR_745871	71	701	0	hypothetical protein
			rcu:RCOM_1428510	42	124	7e-27	hypothetical protein
			vvi:100255820	74	375	1e-102	hypothetical protein LOC100255820
			pop:POPTR_709036	77	669	0	methionine gamma-lyase (EC:4.4.1.11); K01761 methionine-gamma-lyase [EC:4.4.1.11]	|Metabolism; Amino Acid Metabolism; Cysteine and methionine metabolism [PATH:ko00270-Map:ko00270];|Metabolism; Metabolism of Other Amino Acids; Selenocompound metabolism [PATH:ko00450-Map:ko00450];|
			vvi:100241458	64	206	2e-51	hypothetical protein LOC100241458
			vvi:100248095	72	510	1e-142	hypothetical protein LOC100248095
			vvi:100259136	55	291	6e-77	hypothetical protein LOC100259136
			pop:POPTR_711662	87	915	0	FTHFS2; 10-formyltetrahydrofolate synthetase (EC:6.3.4.3)
			pop:POPTR_659295	78	407	1e-112	PtEXPA3; hypothetical protein
			rcu:RCOM_1095750	74	159	1e-37	glutaredoxin-1, grx1, putative; K03676 glutaredoxin 3	|Genetic Information Processing; Folding, Sorting and Degradation; Chaperones and folding catalysts [BR:ko03110];|
			rcu:RCOM_1095750	71	148	2e-34	glutaredoxin-1, grx1, putative; K03676 glutaredoxin 3	|Genetic Information Processing; Folding, Sorting and Degradation; Chaperones and folding catalysts [BR:ko03110];|
			cfa:611167	81	230	6e-59	similar to histone 1, H2ai (predicted); K11253 histone H3	|Genetic Information Processing; Replication and Repair; Chromosome [BR:ko03036];|Human Diseases; Immune System Diseases; Systemic lupus erythematosus [PATH:ko05322-Map:ko05322];|
			cfa:611167	81	230	6e-59	similar to histone 1, H2ai (predicted); K11253 histone H3	|Genetic Information Processing; Replication and Repair; Chromosome [BR:ko03036];|Human Diseases; Immune System Diseases; Systemic lupus erythematosus [PATH:ko05322-Map:ko05322];|
			ecb:100058378	92	147	2e-34	similar to histone protein Hist2h3c1; K11253 histone H3	|Genetic Information Processing; Replication and Repair; Chromosome [BR:ko03036];|Human Diseases; Immune System Diseases; Systemic lupus erythematosus [PATH:ko05322-Map:ko05322];|
			dre:100329422	94	147	2e-34	histone cluster 2, H3c2-like
			vvi:100250200	59	130	1e-28	hypothetical protein LOC100250200
			rcu:RCOM_1314180	55	491	1e-137	phosphatidylcholine transfer protein, putative
			pop:POPTR_917214	82	320	1e-85	hypothetical protein; K02873 large subunit ribosomal protein L13e	|Genetic Information Processing; Translation; Ribosome [BR:ko03011];|Genetic Information Processing; Translation; Ribosome [PATH:ko03010-Map:ko03010];|
			vvi:100265411	76	103	5e-21	hypothetical protein LOC100265411; K11251 histone H2A	|Genetic Information Processing; Replication and Repair; Chromosome [BR:ko03036];|Human Diseases; Immune System Diseases; Systemic lupus erythematosus [PATH:ko05322-Map:ko05322];|
			vvi:100250168	54	177	1e-42	hypothetical protein LOC100250168
			ath:AT1G79870	74	459	1e-127	oxidoreductase family protein
			sbi:SORBI_04g037830	65	72	2e-11	hypothetical protein
			vvi:100265615	66	347	6e-94	hypothetical protein LOC100265615
			ath:AT5G44500	71	226	3e-57	small nuclear ribonucleoprotein associated protein B, putative / snRNP-B, putative / Sm protein B, putative; K11086 small nuclear ribonucleoprotein B and B'	|Genetic Information Processing; Replication and Repair; DNA replication proteins [BR:ko03032];|Genetic Information Processing; Transcription; Spliceosome [BR:ko03041];|Genetic Information Processing; Transcription; Spliceosome [PATH:ko03040-Map:ko03040];|Human Diseases; Immune System Diseases; Systemic lupus erythematosus [PATH:ko05322-Map:ko05322];|
			ath:AT5G44500	71	226	3e-57	small nuclear ribonucleoprotein associated protein B, putative / snRNP-B, putative / Sm protein B, putative; K11086 small nuclear ribonucleoprotein B and B'	|Genetic Information Processing; Replication and Repair; DNA replication proteins [BR:ko03032];|Genetic Information Processing; Transcription; Spliceosome [BR:ko03041];|Genetic Information Processing; Transcription; Spliceosome [PATH:ko03040-Map:ko03040];|Human Diseases; Immune System Diseases; Systemic lupus erythematosus [PATH:ko05322-Map:ko05322];|
			vvi:100264685	75	270	1e-70	hypothetical protein LOC100264685
			vvi:100243857	58	320	9e-86	similar to MtN19-like protein
			pop:POPTR_823409	92	328	1e-88	adenylate kinase (EC:2.7.4.3); K00939 adenylate kinase [EC:2.7.4.3]	|Metabolism; Nucleotide Metabolism; Purine metabolism [PATH:ko00230-Map:ko00230];|
			ebw:BWG_3739	100	98.2	2e-19	host specificity protein J
			rcu:RCOM_0367530	80	464	1e-129	Spotted leaf protein, putative
			vvi:100252003	59	649	0	hypothetical protein LOC100252003
			vvi:100255976	63	236	1e-60	hypothetical protein LOC100255976
			vvi:100264932	83	294	1e-77	hypothetical protein LOC100264932
			vvi:100264932	83	294	1e-77	hypothetical protein LOC100264932
			vvi:100254541	88	312	2e-83	hypothetical protein LOC100254541; K02883 large subunit ribosomal protein L18e	|Genetic Information Processing; Translation; Ribosome [BR:ko03011];|Genetic Information Processing; Translation; Ribosome [PATH:ko03010-Map:ko03010];|
			vvi:100254541	89	315	2e-84	hypothetical protein LOC100254541; K02883 large subunit ribosomal protein L18e	|Genetic Information Processing; Translation; Ribosome [BR:ko03011];|Genetic Information Processing; Translation; Ribosome [PATH:ko03010-Map:ko03010];|
			rcu:RCOM_1679850	58	201	6e-50	21 kDa protein precursor, putative
			vvi:100262681	85	1036	0	hypothetical protein LOC100262681; K01810 glucose-6-phosphate isomerase [EC:5.3.1.9]	|Metabolism; Carbohydrate Metabolism; Amino sugar and nucleotide sugar metabolism [PATH:ko00520-Map:ko00520];|Metabolism; Carbohydrate Metabolism; Glycolysis / Gluconeogenesis [PATH:ko00010-Map:ko00010];|Metabolism; Carbohydrate Metabolism; Pentose phosphate pathway [PATH:ko00030-Map:ko00030];|Metabolism; Carbohydrate Metabolism; Starch and sucrose metabolism [PATH:ko00500-Map:ko00500];|
			vvi:100248841	75	283	2e-74	hypothetical protein LOC100248841; K02996 small subunit ribosomal protein S9	|Genetic Information Processing; Translation; Ribosome [BR:ko03011];|Genetic Information Processing; Translation; Ribosome [PATH:ko03010-Map:ko03010];|
			pop:POPTR_764221	71	94.7	2e-18	CYP736A5v1; cytochrome P450
			vvi:100263717	57	427	1e-117	hypothetical protein LOC100263717
			vvi:100263717	51	313	1e-83	hypothetical protein LOC100263717
			pop:POPTR_741765	76	237	5e-61	photosystem I reaction center protein PsaO; K14332 photosystem I subunit PsaO	|Metabolism; Energy Metabolism; Photosynthesis [PATH:ko00195-Map:ko00195];|Metabolism; Energy Metabolism; Photosynthesis proteins [BR:ko00194];|
			vvi:100246017	90	140	8e-32	hypothetical protein LOC100246017; K02971 small subunit ribosomal protein S21e	|Genetic Information Processing; Translation; Ribosome [BR:ko03011];|Genetic Information Processing; Translation; Ribosome [PATH:ko03010-Map:ko03010];|
			vvi:100249323	84	1217	0	hypothetical protein LOC100249323; K01662 1-deoxy-D-xylulose-5-phosphate synthase [EC:2.2.1.7]	|Metabolism; Metabolism of Terpenoids and Polyketides; Terpenoid backbone biosynthesis [PATH:ko00900-Map:ko00900];|
			rcu:RCOM_0682590	88	325	2e-87	60S ribosomal protein L19, putative; K02885 large subunit ribosomal protein L19e	|Genetic Information Processing; Translation; Ribosome [BR:ko03011];|Genetic Information Processing; Translation; Ribosome [PATH:ko03010-Map:ko03010];|
			rcu:RCOM_0682590	88	327	6e-88	60S ribosomal protein L19, putative; K02885 large subunit ribosomal protein L19e	|Genetic Information Processing; Translation; Ribosome [BR:ko03011];|Genetic Information Processing; Translation; Ribosome [PATH:ko03010-Map:ko03010];|
			rcu:RCOM_0259210	88	209	1e-52	60S ribosomal protein L14, putative; K02875 large subunit ribosomal protein L14e	|Genetic Information Processing; Translation; Ribosome [BR:ko03011];|Genetic Information Processing; Translation; Ribosome [PATH:ko03010-Map:ko03010];|
			pop:POPTR_768035	70	597	1e-168	hexokinase; K00844 hexokinase [EC:2.7.1.1]	|Human Diseases; Metabolic Diseases; Type II diabetes mellitus [PATH:ko04930-Map:ko04930];|Metabolism; Biosynthesis of Other Secondary Metabolites; Butirosin and neomycin biosynthesis [PATH:ko00524-Map:ko00524];|Metabolism; Biosynthesis of Other Secondary Metabolites; Streptomycin biosynthesis [PATH:ko00521-Map:ko00521];|Metabolism; Carbohydrate Metabolism; Amino sugar and nucleotide sugar metabo…
			vvi:100243133	77	519	1e-145	CIPK07; CBL-interacting protein kinase 07
			rcu:RCOM_0205360	92	437	1e-121	proteasome subunit beta type 6,9, putative (EC:3.4.25.1); K02738 20S proteasome subunit beta 1 [EC:3.4.25.1]	|Genetic Information Processing; Folding, Sorting and Degradation; Proteasome [BR:ko03051];|Genetic Information Processing; Folding, Sorting and Degradation; Proteasome [PATH:ko03050-Map:ko03050];|Metabolism; Enzyme Families; Peptidases [BR:ko01002];|
			vvi:100240933	81	628	1e-178	hypothetical protein LOC100240933
			pop:POPTR_548101	78	224	3e-57	hypothetical protein
			vvi:100240979	56	209	1e-52	hypothetical protein LOC100240979; K00327 NADPH-ferrihemoprotein reductase [EC:1.6.2.4]	|Unclassified; Metabolism; Others|
			vvi:100232932	88	646	0	GOX; glycolate oxidase-like; K11517 (S)-2-hydroxy-acid oxidase [EC:1.1.3.15]	|Cellular Processes; Transport and Catabolism; Peroxisome [PATH:ko04146-Map:ko04146];|Metabolism; Carbohydrate Metabolism; Glyoxylate and dicarboxylate metabolism [PATH:ko00630-Map:ko00630];|
			pop:POPTR_668840	76	313	7e-84	hypothetical protein
			vvi:100260586	87	1213	0	hypothetical protein LOC100260586; K12450 UDP-glucose 4,6-dehydratase [EC:4.2.1.76]	|Metabolism; Carbohydrate Metabolism; Amino sugar and nucleotide sugar metabolism [PATH:ko00520-Map:ko00520];|
			ath:AT1G78570	85	849	0	RHM1; RHM1 (RHAMNOSE BIOSYNTHESIS 1); UDP-L-rhamnose synthase/ UDP-glucose 4,6-dehydratase/ catalytic (EC:4.2.1.76); K12450 UDP-glucose 4,6-dehydratase [EC:4.2.1.76]	|Metabolism; Carbohydrate Metabolism; Amino sugar and nucleotide sugar metabolism [PATH:ko00520-Map:ko00520];|
			vvi:100264070	65	299	2e-79	hypothetical protein LOC100264070; K02988 small subunit ribosomal protein S5	|Genetic Information Processing; Translation; Ribosome [BR:ko03011];|Genetic Information Processing; Translation; Ribosome [PATH:ko03010-Map:ko03010];|
			pop:POPTR_853399	68	79.7	2e-13	hypothetical protein
			pop:POPTR_1100015	89	218	2e-55	hypothetical protein
			ath:AT4G23400	97	188	9e-47	PIP1;5; PIP1;5 (PLASMA MEMBRANE INTRINSIC PROTEIN 1;5); water channel; K09872 aquaporin PIP	|Environmental Information Processing; Signaling Molecules and Interaction; Ion channels [BR:ko04040];|
			ath:AT2G36530	92	585	1e-165	LOS2; LOS2; copper ion binding / phosphopyruvate hydratase (EC:4.2.1.11); K01689 enolase [EC:4.2.1.11]	|Genetic Information Processing; Folding, Sorting and Degradation; RNA degradation [PATH:ko03018-Map:ko03018];|Metabolism; Carbohydrate Metabolism; Glycolysis / Gluconeogenesis [PATH:ko00010-Map:ko00010];|Metabolism; Energy Metabolism; Methane metabolism [PATH:ko00680-Map:ko00680];|
			ath:AT2G36530	92	570	1e-161	LOS2; LOS2; copper ion binding / phosphopyruvate hydratase (EC:4.2.1.11); K01689 enolase [EC:4.2.1.11]	|Genetic Information Processing; Folding, Sorting and Degradation; RNA degradation [PATH:ko03018-Map:ko03018];|Metabolism; Carbohydrate Metabolism; Glycolysis / Gluconeogenesis [PATH:ko00010-Map:ko00010];|Metabolism; Energy Metabolism; Methane metabolism [PATH:ko00680-Map:ko00680];|
			ath:AT2G36530	94	145	2e-33	LOS2; LOS2; copper ion binding / phosphopyruvate hydratase (EC:4.2.1.11); K01689 enolase [EC:4.2.1.11]	|Genetic Information Processing; Folding, Sorting and Degradation; RNA degradation [PATH:ko03018-Map:ko03018];|Metabolism; Carbohydrate Metabolism; Glycolysis / Gluconeogenesis [PATH:ko00010-Map:ko00010];|Metabolism; Energy Metabolism; Methane metabolism [PATH:ko00680-Map:ko00680];|
			vvi:100242642	88	266	4e-70	similar to Enolase 2; K01689 enolase [EC:4.2.1.11]	|Genetic Information Processing; Folding, Sorting and Degradation; RNA degradation [PATH:ko03018-Map:ko03018];|Metabolism; Carbohydrate Metabolism; Glycolysis / Gluconeogenesis [PATH:ko00010-Map:ko00010];|Metabolism; Energy Metabolism; Methane metabolism [PATH:ko00680-Map:ko00680];|
			ath:AT2G37770	78	518	1e-145	aldo/keto reductase family protein
			vvi:100257928	60	171	1e-41	hypothetical protein LOC100257928
			rcu:RCOM_1507100	90	601	1e-170	glyceraldehyde 3-phosphate dehydrogenase, putative (EC:1.2.1.12); K00134 glyceraldehyde 3-phosphate dehydrogenase [EC:1.2.1.12]	|Human Diseases; Neurodegenerative Diseases; Alzheimer's disease [PATH:ko05010-Map:ko05010];|Metabolism; Carbohydrate Metabolism; Glycolysis / Gluconeogenesis [PATH:ko00010-Map:ko00010];|
			rcu:RCOM_1507100	90	601	1e-170	glyceraldehyde 3-phosphate dehydrogenase, putative (EC:1.2.1.12); K00134 glyceraldehyde 3-phosphate dehydrogenase [EC:1.2.1.12]	|Human Diseases; Neurodegenerative Diseases; Alzheimer's disease [PATH:ko05010-Map:ko05010];|Metabolism; Carbohydrate Metabolism; Glycolysis / Gluconeogenesis [PATH:ko00010-Map:ko00010];|
			vvi:100263590	86	634	1e-180	hypothetical protein LOC100263590; K00559 sterol 24-C-methyltransferase [EC:2.1.1.41]	|Metabolism; Lipid Metabolism; Steroid biosynthesis [PATH:ko00100-Map:ko00100];|
			ath:AT5G43260	68	147	4e-34	chaperone protein dnaJ-related
			vvi:100262657	82	640	0	hypothetical protein LOC100262657
			pop:POPTR_553829	80	753	0	hypothetical protein; K01051 pectinesterase [EC:3.1.1.11]	|Metabolism; Carbohydrate Metabolism; Pentose and glucuronate interconversions [PATH:ko00040-Map:ko00040];|Metabolism; Carbohydrate Metabolism; Starch and sucrose metabolism [PATH:ko00500-Map:ko00500];|
			vvi:100256940	60	143	3e-32	hypothetical protein LOC100256940
			rcu:RCOM_1274640	64	545	1e-153	ubiquitin-protein ligase, putative
			vvi:100251610	58	100	3e-20	hypothetical protein LOC100251610; K06185 ATP-binding cassette, sub-family F, member 2	|Genetic Information Processing; Translation; Ribosome Biogenesis [BR:ko03009];|
			vvi:100248095	66	437	1e-121	hypothetical protein LOC100248095
			ath:AT4G31580	55	124	1e-26	SRZ-22; SRZ-22; protein binding
			zma:100193874	100	121	2e-26	IDP65; LOC100193874; K02894 large subunit ribosomal protein L23e	|Genetic Information Processing; Translation; Ribosome [BR:ko03011];|Genetic Information Processing; Translation; Ribosome [PATH:ko03010-Map:ko03010];|
			vvi:100263765	61	630	1e-179	hypothetical protein LOC100263765
			vvi:100262052	71	224	4e-57	hypothetical protein LOC100262052
			vvi:100267889	67	620	1e-175	hypothetical protein LOC100267889
			vvi:100267889	63	581	1e-164	hypothetical protein LOC100267889
			vvi:100267889	66	483	1e-135	hypothetical protein LOC100267889
			vvi:100267889	62	445	1e-123	hypothetical protein LOC100267889
			zma:100192931	100	90.9	3e-17	H4C14, H4C13, H4C7; histone H4; K11254 histone H4	|Genetic Information Processing; Replication and Repair; Chromosome [BR:ko03036];|Human Diseases; Immune System Diseases; Systemic lupus erythematosus [PATH:ko05322-Map:ko05322];|
			bmj:BMULJ_05092	69	97.1	6e-19	hypothetical protein
			lcr:LCRIS_01650	57	88.2	2e-16	hypothetical protein
			lcr:LCRIS_01650	57	92	1e-17	hypothetical protein
			pmx:PERMA_1141	46	70.9	3e-11	hypothetical protein
			bmj:BMULJ_05092	76	97.4	3e-19	hypothetical protein
			pop:POPTR_793758	92	98.2	2e-19	hypothetical protein
			bmj:BMULJ_05092	64	79.7	6e-14	hypothetical protein
			bmj:BMULJ_05092	85	73.2	6e-12	hypothetical protein
			uma:UM05244.1	85	69.7	1e-11	hypothetical protein
			vvi:100251867	85	900	0	hypothetical protein LOC100251867
			pop:POPTR_1108211	78	625	1e-177	hypothetical protein
			pop:POPTR_1108211	72	694	0	hypothetical protein
			osa:6450162	94	172	2e-41	nad1, OrsajM_p01; NADH dehydrogenase subunit 1; K03878 NADH dehydrogenase I subunit 1 [EC:1.6.5.3]	|Human Diseases; Neurodegenerative Diseases; Parkinson's disease [PATH:ko05012-Map:ko05012];|Metabolism; Energy Metabolism; Oxidative phosphorylation [PATH:ko00190-Map:ko00190];|
			rcu:RCOM_1002450	82	823	0	dihydrolipoamide dehydrogenase, putative (EC:1.8.1.4); K00382 dihydrolipoamide dehydrogenase [EC:1.8.1.4]	|Metabolism; Amino Acid Metabolism; Glycine, serine and threonine metabolism [PATH:ko00260-Map:ko00260];|Metabolism; Amino Acid Metabolism; Valine, leucine and isoleucine degradation [PATH:ko00280-Map:ko00280];|Metabolism; Carbohydrate Metabolism; Citrate cycle (TCA cycle) [PATH:ko00020-Map:ko00020];|Metabolism; Carbohydrate Metabolism; Glycolysis / Gluconeogenesis [PATH:ko00010-Map:ko00010];|Met…
			rcu:RCOM_1002450	81	819	0	dihydrolipoamide dehydrogenase, putative (EC:1.8.1.4); K00382 dihydrolipoamide dehydrogenase [EC:1.8.1.4]	|Metabolism; Amino Acid Metabolism; Glycine, serine and threonine metabolism [PATH:ko00260-Map:ko00260];|Metabolism; Amino Acid Metabolism; Valine, leucine and isoleucine degradation [PATH:ko00280-Map:ko00280];|Metabolism; Carbohydrate Metabolism; Citrate cycle (TCA cycle) [PATH:ko00020-Map:ko00020];|Metabolism; Carbohydrate Metabolism; Glycolysis / Gluconeogenesis [PATH:ko00010-Map:ko00010];|Met…
			rcu:RCOM_1002450	78	788	0	dihydrolipoamide dehydrogenase, putative (EC:1.8.1.4); K00382 dihydrolipoamide dehydrogenase [EC:1.8.1.4]	|Metabolism; Amino Acid Metabolism; Glycine, serine and threonine metabolism [PATH:ko00260-Map:ko00260];|Metabolism; Amino Acid Metabolism; Valine, leucine and isoleucine degradation [PATH:ko00280-Map:ko00280];|Metabolism; Carbohydrate Metabolism; Citrate cycle (TCA cycle) [PATH:ko00020-Map:ko00020];|Metabolism; Carbohydrate Metabolism; Glycolysis / Gluconeogenesis [PATH:ko00010-Map:ko00010];|Met…
			rcu:RCOM_1002450	79	792	0	dihydrolipoamide dehydrogenase, putative (EC:1.8.1.4); K00382 dihydrolipoamide dehydrogenase [EC:1.8.1.4]	|Metabolism; Amino Acid Metabolism; Glycine, serine and threonine metabolism [PATH:ko00260-Map:ko00260];|Metabolism; Amino Acid Metabolism; Valine, leucine and isoleucine degradation [PATH:ko00280-Map:ko00280];|Metabolism; Carbohydrate Metabolism; Citrate cycle (TCA cycle) [PATH:ko00020-Map:ko00020];|Metabolism; Carbohydrate Metabolism; Glycolysis / Gluconeogenesis [PATH:ko00010-Map:ko00010];|Met…
			vvi:100267395	74	421	1e-116	hypothetical protein LOC100267395; K00968 choline-phosphate cytidylyltransferase [EC:2.7.7.15]	|Metabolism; Lipid Metabolism; Glycerophospholipid metabolism [PATH:ko00564-Map:ko00564];|Metabolism; Metabolism of Other Amino Acids; Phosphonate and phosphinate metabolism [PATH:ko00440-Map:ko00440];|
			rcu:RCOM_1588720	60	211	4e-53	F-box protein GID2, putative; K14495 F-box protein GID2	|Environmental Information Processing; Signal Transduction; Plant hormone signal transduction [PATH:ko04075-Map:ko04075];|
			rcu:RCOM_1224510	52	157	9e-37	hypothetical protein
			rcu:RCOM_0699860	60	392	1e-107	Metalloendoproteinase 1 precursor, putative (EC:3.4.24.7)
			vvi:100262532	75	898	0	hypothetical protein LOC100262532; K04567 lysyl-tRNA synthetase, class II [EC:6.1.1.6]	|Genetic Information Processing; Translation; Aminoacyl-tRNA biosynthesis [PATH:ko00970-Map:ko00970];|Metabolism; Amino Acid Metabolism; Amino acid related enzymes [BR:ko01007];|
			vvi:100258789	83	168	1e-40	hypothetical protein LOC100258789; K10256 omega-6 fatty acid desaturase (delta-12 desaturase) [EC:1.14.19.-]	|Metabolism; Lipid Metabolism; Biosynthesis of unsaturated fatty acids [PATH:ko01040-Map:ko01040];|Metabolism; Lipid Metabolism; Lipid biosynthesis proteins [BR:ko01004];|
			vvi:100264112	65	905	0	hypothetical protein LOC100264112
			vvi:100232933	79	905	0	OXC; oxalyl-CoA decarboxylase-like; K12261 2-hydroxyacyl-CoA lyase 1 [EC:4.1.-.-]	|Cellular Processes; Transport and Catabolism; Peroxisome [PATH:ko04146-Map:ko04146];|
			vvi:100255106	75	148	3e-34	hypothetical protein LOC100255106
			zma:100192589	88	228	3e-58	H3C4, H3C2, H3C3; Histone H3.2; K11253 histone H3	|Genetic Information Processing; Replication and Repair; Chromosome [BR:ko03036];|Human Diseases; Immune System Diseases; Systemic lupus erythematosus [PATH:ko05322-Map:ko05322];|
			zma:100192589	88	228	2e-58	H3C4, H3C2, H3C3; Histone H3.2; K11253 histone H3	|Genetic Information Processing; Replication and Repair; Chromosome [BR:ko03036];|Human Diseases; Immune System Diseases; Systemic lupus erythematosus [PATH:ko05322-Map:ko05322];|
			pop:POPTR_551800	53	101	6e-32	hypothetical protein
			vvi:100248941	58	159	7e-37	hypothetical protein LOC100248941
			pop:POPTR_768258	77	1039	0	endoplasmic reticulum [ER]-type calcium ATPase; K01537 Ca2+-transporting ATPase [EC:3.6.3.8]	|Unclassified; Metabolism; Energy metabolism|
			vvi:100255859	90	719	0	hypothetical protein LOC100255859; K01623 fructose-bisphosphate aldolase, class I [EC:4.1.2.13]	|Metabolism; Carbohydrate Metabolism; Fructose and mannose metabolism [PATH:ko00051-Map:ko00051];|Metabolism; Carbohydrate Metabolism; Glycolysis / Gluconeogenesis [PATH:ko00010-Map:ko00010];|Metabolism; Carbohydrate Metabolism; Pentose phosphate pathway [PATH:ko00030-Map:ko00030];|Metabolism; Energy Metabolism; Carbon fixation in photosynthetic organisms [PATH:ko00710-Map:ko00710];|
			vvi:100255859	90	717	0	hypothetical protein LOC100255859; K01623 fructose-bisphosphate aldolase, class I [EC:4.1.2.13]	|Metabolism; Carbohydrate Metabolism; Fructose and mannose metabolism [PATH:ko00051-Map:ko00051];|Metabolism; Carbohydrate Metabolism; Glycolysis / Gluconeogenesis [PATH:ko00010-Map:ko00010];|Metabolism; Carbohydrate Metabolism; Pentose phosphate pathway [PATH:ko00030-Map:ko00030];|Metabolism; Energy Metabolism; Carbon fixation in photosynthetic organisms [PATH:ko00710-Map:ko00710];|
			vvi:100265008	92	227	4e-58	hypothetical protein LOC100265008
			vvi:100250607	57	649	0	similar to MYC transcription factor; K13422 transcription factor MYC2	|Environmental Information Processing; Signal Transduction; Plant hormone signal transduction [PATH:ko04075-Map:ko04075];|Genetic Information Processing; Transcription; Transcription factors [BR:ko03000];|Organismal Systems; Environmental Adaptation; Plant-pathogen interaction [PATH:ko04626-Map:ko04626];|
			vvi:100250607	55	618	1e-175	similar to MYC transcription factor; K13422 transcription factor MYC2	|Environmental Information Processing; Signal Transduction; Plant hormone signal transduction [PATH:ko04075-Map:ko04075];|Genetic Information Processing; Transcription; Transcription factors [BR:ko03000];|Organismal Systems; Environmental Adaptation; Plant-pathogen interaction [PATH:ko04626-Map:ko04626];|
			vvi:100250607	51	534	1e-150	similar to MYC transcription factor; K13422 transcription factor MYC2	|Environmental Information Processing; Signal Transduction; Plant hormone signal transduction [PATH:ko04075-Map:ko04075];|Genetic Information Processing; Transcription; Transcription factors [BR:ko03000];|Organismal Systems; Environmental Adaptation; Plant-pathogen interaction [PATH:ko04626-Map:ko04626];|
			vvi:100250607	48	531	1e-149	similar to MYC transcription factor; K13422 transcription factor MYC2	|Environmental Information Processing; Signal Transduction; Plant hormone signal transduction [PATH:ko04075-Map:ko04075];|Genetic Information Processing; Transcription; Transcription factors [BR:ko03000];|Organismal Systems; Environmental Adaptation; Plant-pathogen interaction [PATH:ko04626-Map:ko04626];|
			vvi:100250607	52	388	1e-106	similar to MYC transcription factor; K13422 transcription factor MYC2	|Environmental Information Processing; Signal Transduction; Plant hormone signal transduction [PATH:ko04075-Map:ko04075];|Genetic Information Processing; Transcription; Transcription factors [BR:ko03000];|Organismal Systems; Environmental Adaptation; Plant-pathogen interaction [PATH:ko04626-Map:ko04626];|
			vvi:100250607	48	385	1e-105	similar to MYC transcription factor; K13422 transcription factor MYC2	|Environmental Information Processing; Signal Transduction; Plant hormone signal transduction [PATH:ko04075-Map:ko04075];|Genetic Information Processing; Transcription; Transcription factors [BR:ko03000];|Organismal Systems; Environmental Adaptation; Plant-pathogen interaction [PATH:ko04626-Map:ko04626];|
			pop:POPTR_770126	78	125	2e-27	acyl- [acyl-carrier protein] desaturase (EC:1.14.19.2); K03921 acyl-[acyl-carrier-protein] desaturase [EC:1.14.19.2]	|Metabolism; Lipid Metabolism; Biosynthesis of unsaturated fatty acids [PATH:ko01040-Map:ko01040];|Metabolism; Lipid Metabolism; Fatty acid biosynthesis [PATH:ko00061-Map:ko00061];|Metabolism; Lipid Metabolism; Lipid biosynthesis proteins [BR:ko01004];|
			ath:AT4G00430	86	153	4e-36	PIP1;4; PIP1;4 (PLASMA MEMBRANE INTRINSIC PROTEIN 1;4); water channel; K09872 aquaporin PIP	|Environmental Information Processing; Signaling Molecules and Interaction; Ion channels [BR:ko04040];|
			pop:POPTR_205286	70	654	0	hypothetical protein
			vvi:100243802	66	343	2e-92	hypothetical protein LOC100243802; K03100 signal peptidase I [EC:3.4.21.89]	|Genetic Information Processing; Folding, Sorting and Degradation; Protein export [PATH:ko03060-Map:ko03060];|Metabolism; Enzyme Families; Peptidases [BR:ko01002];|
			vvi:100255130	54	289	6e-76	hypothetical protein LOC100255130
			vvi:100243863	68	191	4e-47	hypothetical protein LOC100243863
			vvi:100256872	75	488	1e-136	hypothetical protein LOC100256872; K00939 adenylate kinase [EC:2.7.4.3]	|Metabolism; Nucleotide Metabolism; Purine metabolism [PATH:ko00230-Map:ko00230];|
			vvi:100253701	84	513	1e-143	hypothetical protein LOC100253701; K01070 S-formylglutathione hydrolase [EC:3.1.2.12]	|Metabolism; Energy Metabolism; Methane metabolism [PATH:ko00680-Map:ko00680];|
			vvi:100259864	85	287	1e-75	hypothetical protein LOC100259864
			vvi:100248011	51	134	7e-30	hypothetical protein LOC100248011
			pop:POPTR_560912	96	354	3e-96	hypothetical protein; K06215 pyridoxine biosynthesis protein [EC:4.-.-.-]	|Metabolism; Metabolism of Cofactors and Vitamins; Vitamin B6 metabolism [PATH:ko00750-Map:ko00750];|
			ath:AT4G36900	52	112	3e-23	RAP2.10 (related to AP2 10); DNA binding / transcription factor; K09286 EREBP-like factor	|Genetic Information Processing; Transcription; Transcription factors [BR:ko03000];|
			rcu:RCOM_1389110	71	267	6e-70	3-isopropylmalate dehydratase, putative; K01704 3-isopropylmalate/(R)-2-methylmalate dehydratase small subunit [EC:4.2.1.33 4.2.1.35]	|Metabolism; Amino Acid Metabolism; Valine, leucine and isoleucine biosynthesis [PATH:ko00290-Map:ko00290];|Metabolism; Carbohydrate Metabolism; C5-Branched dibasic acid metabolism [PATH:ko00660-Map:ko00660];|
			vvi:100246012	66	221	4e-56	hypothetical protein LOC100246012
			vvi:100268071	80	168	2e-40	hypothetical protein LOC100268071; K05906 prenylcysteine oxidase [EC:1.8.3.5]	|Unclassified; Metabolism; Others|
			ecb:100147469	85	110	3e-28	similar to predicted protein
			vvi:100254231	56	81.3	5e-14	hypothetical protein LOC100254231; K13464 jasmonate ZIM domain-containing protein	|Environmental Information Processing; Signal Transduction; Plant hormone signal transduction [PATH:ko04075-Map:ko04075];|Organismal Systems; Environmental Adaptation; Plant-pathogen interaction [PATH:ko04626-Map:ko04626];|
			osa:4331813	96	158	1e-37	Os03g0178000
			pop:POPTR_198984	76	256	2e-66	allene-oxide cyclase family protein (EC:5.3.99.6)
			vvi:100255701	85	1432	0	similar to AtRPN1a/RPN1A (26S proteasome regulatory subunit S2 1A); binding; K03028 26S proteasome regulatory subunit N1	|Genetic Information Processing; Folding, Sorting and Degradation; Proteasome [BR:ko03051];|Genetic Information Processing; Folding, Sorting and Degradation; Proteasome [PATH:ko03050-Map:ko03050];|
			pop:POPTR_822559	81	174	5e-42	hypothetical protein; K02152 V-type H+-transporting ATPase subunit G [EC:3.6.3.14]	|Cellular Processes; Transport and Catabolism; Phagosome [PATH:ko04145-Map:ko04145];|Human Diseases; Immune System Diseases; Rheumatoid arthritis [PATH:ko05323-Map:ko05323];|Human Diseases; Infectious Diseases; Epithelial cell signaling in Helicobacter pylori infection [PATH:ko05120-Map:ko05120];|Human Diseases; Infectious Diseases; Vibrio cholerae infection [PATH:ko05110-Map:ko05110];|Metabolism…
			ath:ArthCp002	96	691	0	psbA; photosystem II protein D1; K02703 photosystem II P680 reaction center D1 protein	|Metabolism; Energy Metabolism; Photosynthesis [PATH:ko00195-Map:ko00195];|Metabolism; Energy Metabolism; Photosynthesis proteins [BR:ko00194];|
			rcu:RCOM_1248100	89	731	0	heat shock protein, putative (EC:1.3.1.74)
			rcu:RCOM_1248100	92	599	1e-170	heat shock protein, putative (EC:1.3.1.74)
			rcu:RCOM_1248100	91	552	1e-155	heat shock protein, putative (EC:1.3.1.74)
			rcu:RCOM_1248100	91	297	1e-79	heat shock protein, putative (EC:1.3.1.74)
			rcu:RCOM_0681420	54	100	9e-20	hypothetical protein
			ath:AT1G10960	65	176	1e-42	ATFD1; ATFD1 (FERREDOXIN 1); 2 iron, 2 sulfur cluster binding / electron carrier/ iron-sulfur cluster binding; K02639 ferredoxin	|Metabolism; Energy Metabolism; Photosynthesis [PATH:ko00195-Map:ko00195];|Metabolism; Energy Metabolism; Photosynthesis proteins [BR:ko00194];|
			vvi:100266337	75	320	6e-86	hypothetical protein LOC100266337; K12164 ubiquitin-like modifier-activating enzyme 5	|Genetic Information Processing; Folding, Sorting and Degradation; Ubiquitin system [BR:ko04121];|
			vvi:100245827	66	619	1e-175	hypothetical protein LOC100245827
			rcu:RCOM_0900580	76	512	1e-143	delta 9 desaturase, putative (EC:1.14.19.1); K00507 stearoyl-CoA desaturase (delta-9 desaturase) [EC:1.14.19.1]	|Metabolism; Lipid Metabolism; Biosynthesis of unsaturated fatty acids [PATH:ko01040-Map:ko01040];|Metabolism; Lipid Metabolism; Lipid biosynthesis proteins [BR:ko01004];|Organismal Systems; Endocrine System; PPAR signaling pathway [PATH:ko03320-Map:ko03320];|
			pop:POPTR_1070591	68	147	5e-34	hypothetical protein
			vvi:100258879	74	347	8e-94	hypothetical protein LOC100258879; K02636 cytochrome b6-f complex iron-sulfur subunit [EC:1.10.99.1]	|Metabolism; Energy Metabolism; Photosynthesis [PATH:ko00195-Map:ko00195];|Metabolism; Energy Metabolism; Photosynthesis proteins [BR:ko00194];|
			rcu:RCOM_1690700	76	343	2e-92	vacuolar ATP synthase subunit E, putative; K02150 V-type H+-transporting ATPase subunit E [EC:3.6.3.14]	|Cellular Processes; Transport and Catabolism; Phagosome [PATH:ko04145-Map:ko04145];|Human Diseases; Immune System Diseases; Rheumatoid arthritis [PATH:ko05323-Map:ko05323];|Human Diseases; Infectious Diseases; Epithelial cell signaling in Helicobacter pylori infection [PATH:ko05120-Map:ko05120];|Human Diseases; Infectious Diseases; Vibrio cholerae infection [PATH:ko05110-Map:ko05110];|Metabolism…
			vvi:100246834	92	125	7e-28	hypothetical protein LOC100246834; K02150 V-type H+-transporting ATPase subunit E [EC:3.6.3.14]	|Cellular Processes; Transport and Catabolism; Phagosome [PATH:ko04145-Map:ko04145];|Human Diseases; Immune System Diseases; Rheumatoid arthritis [PATH:ko05323-Map:ko05323];|Human Diseases; Infectious Diseases; Epithelial cell signaling in Helicobacter pylori infection [PATH:ko05120-Map:ko05120];|Human Diseases; Infectious Diseases; Vibrio cholerae infection [PATH:ko05110-Map:ko05110];|Metabolism…
			rcu:RCOM_0187630	68	496	1e-138	transcription factor, putative
			vvi:100266870	57	634	1e-180	hypothetical protein LOC100266870
			vvi:100250703	82	229	9e-59	hypothetical protein LOC100250703; K02901 large subunit ribosomal protein L27e	|Genetic Information Processing; Translation; Ribosome [BR:ko03011];|Genetic Information Processing; Translation; Ribosome [PATH:ko03010-Map:ko03010];|
			vvi:100253823	62	830	0	hypothetical protein LOC100253823
			pop:POPTR_560917	68	283	8e-75	hypothetical protein
			pop:POPTR_836268	80	711	0	hypothetical protein; K08232 monodehydroascorbate reductase (NADH) [EC:1.6.5.4]	|Metabolism; Carbohydrate Metabolism; Ascorbate and aldarate metabolism [PATH:ko00053-Map:ko00053];|
			rcu:RCOM_1645090	44	87	1e-15	Cysteine proteinase inhibitor B, putative
			pop:POPTR_1076074	74	630	1e-178	hypothetical protein
			vvi:100266307	70	424	1e-117	hypothetical protein LOC100266307
			ath:AT3G47470	78	110	2e-23	LHCA4; LHCA4 (LIGHT-HARVESTING CHLOROPHYLL-PROTEIN COMPLEX I SUBUNIT A4); chlorophyll binding; K08910 light-harvesting complex I chlorophyll a/b binding protein 4	|Metabolism; Energy Metabolism; Photosynthesis - antenna proteins [PATH:ko00196-Map:ko00196];|Metabolism; Energy Metabolism; Photosynthesis proteins [BR:ko00194];|
			pop:POPTR_821627	94	167	3e-40	aquaporin, MIP family, PIP subfamily
			rcu:RCOM_1045940	77	86.7	5e-16	hypothetical protein
			pop:POPTR_564942	84	257	7e-67	malate dehydrogenase (EC:1.1.1.37); K00025 malate dehydrogenase [EC:1.1.1.37]	|Metabolism; Carbohydrate Metabolism; Citrate cycle (TCA cycle) [PATH:ko00020-Map:ko00020];|Metabolism; Carbohydrate Metabolism; Glyoxylate and dicarboxylate metabolism [PATH:ko00630-Map:ko00630];|Metabolism; Carbohydrate Metabolism; Pyruvate metabolism [PATH:ko00620-Map:ko00620];|Metabolism; Energy Metabolism; Carbon fixation in photosynthetic organisms [PATH:ko00710-Map:ko00710];|Organismal Sys…
			vvi:100254924	68	354	6e-96	hypothetical protein LOC100254924
			vvi:100255831	58	255	3e-66	hypothetical protein LOC100255831
			pop:POPTR_549239	92	432	1e-119	hypothetical protein
			pop:POPTR_549239	90	429	1e-118	hypothetical protein
			vvi:100247373	80	1611	0	similar to ACA1 (autoinhibited Ca2+ -ATPase 1); calmodulin binding
			vvi:100263717	64	316	3e-84	hypothetical protein LOC100263717
			zma:100282068	100	647	0	pco110026, ubiquitin; LOC100282068; K08770 ubiquitin C	|Genetic Information Processing; Folding, Sorting and Degradation; Ubiquitin system [BR:ko04121];|Organismal Systems; Endocrine System; PPAR signaling pathway [PATH:ko03320-Map:ko03320];|
			rcu:RCOM_1321820	88	1350	0	5-methyltetrahydropteroyltriglutamate--homocysteine methyltransferase, putative (EC:2.1.1.14); K00549 5-methyltetrahydropteroyltriglutamate--homocysteine methyltransferase [EC:2.1.1.14]	|Metabolism; Amino Acid Metabolism; Cysteine and methionine metabolism [PATH:ko00270-Map:ko00270];|Metabolism; Metabolism of Other Amino Acids; Selenocompound metabolism [PATH:ko00450-Map:ko00450];|
			rcu:RCOM_1321820	84	963	0	5-methyltetrahydropteroyltriglutamate--homocysteine methyltransferase, putative (EC:2.1.1.14); K00549 5-methyltetrahydropteroyltriglutamate--homocysteine methyltransferase [EC:2.1.1.14]	|Metabolism; Amino Acid Metabolism; Cysteine and methionine metabolism [PATH:ko00270-Map:ko00270];|Metabolism; Metabolism of Other Amino Acids; Selenocompound metabolism [PATH:ko00450-Map:ko00450];|
			rcu:RCOM_1321820	86	963	0	5-methyltetrahydropteroyltriglutamate--homocysteine methyltransferase, putative (EC:2.1.1.14); K00549 5-methyltetrahydropteroyltriglutamate--homocysteine methyltransferase [EC:2.1.1.14]	|Metabolism; Amino Acid Metabolism; Cysteine and methionine metabolism [PATH:ko00270-Map:ko00270];|Metabolism; Metabolism of Other Amino Acids; Selenocompound metabolism [PATH:ko00450-Map:ko00450];|
			vvi:100248500	95	359	1e-97	hypothetical protein LOC100248500; K00549 5-methyltetrahydropteroyltriglutamate--homocysteine methyltransferase [EC:2.1.1.14]	|Metabolism; Amino Acid Metabolism; Cysteine and methionine metabolism [PATH:ko00270-Map:ko00270];|Metabolism; Metabolism of Other Amino Acids; Selenocompound metabolism [PATH:ko00450-Map:ko00450];|
			rcu:RCOM_0952830	83	149	8e-35	5-methyltetrahydropteroyltriglutamate--homocysteine methyltransferase, putative (EC:2.1.1.14); K00549 5-methyltetrahydropteroyltriglutamate--homocysteine methyltransferase [EC:2.1.1.14]	|Metabolism; Amino Acid Metabolism; Cysteine and methionine metabolism [PATH:ko00270-Map:ko00270];|Metabolism; Metabolism of Other Amino Acids; Selenocompound metabolism [PATH:ko00450-Map:ko00450];|
			pop:POPTR_745198	67	483	1e-134	asparaginyl-tRNA synthetase (EC:6.1.1.22); K01893 asparaginyl-tRNA synthetase [EC:6.1.1.22]	|Genetic Information Processing; Translation; Aminoacyl-tRNA biosynthesis [PATH:ko00970-Map:ko00970];|Metabolism; Amino Acid Metabolism; Amino acid related enzymes [BR:ko01007];|
			pop:POPTR_712972	86	151	1e-35	hypothetical protein; K13195 cold-inducible RNA-binding protein	|Genetic Information Processing; Transcription; Spliceosome [BR:ko03041];|
			pop:POPTR_666677	79	805	0	acetolactate synthase I/II/III large subunit (EC:2.2.1.6); K01652 acetolactate synthase I/II/III large subunit [EC:2.2.1.6]	|Metabolism; Amino Acid Metabolism; Valine, leucine and isoleucine biosynthesis [PATH:ko00290-Map:ko00290];|Metabolism; Carbohydrate Metabolism; Butanoate metabolism [PATH:ko00650-Map:ko00650];|Metabolism; Carbohydrate Metabolism; C5-Branched dibasic acid metabolism [PATH:ko00660-Map:ko00660];|Metabolism; Metabolism of Cofactors and Vitamins; Pantothenate and CoA biosynthesis [PATH:ko00770-Map:ko…
			pop:POPTR_1080059	46	170	2e-40	hypothetical protein; K13448 calcium-binding protein CML	|Organismal Systems; Environmental Adaptation; Plant-pathogen interaction [PATH:ko04626-Map:ko04626];|
			pop:POPTR_648623	63	246	3e-63	hypothetical protein
			pop:POPTR_648623	63	252	4e-65	hypothetical protein
			vvi:100268013	87	162	1e-38	hypothetical protein LOC100268013; K05759 profilin	|Cellular Processes; Cell Motility; Cytoskeleton proteins [BR:ko04812];|Cellular Processes; Cell Motility; Regulation of actin cytoskeleton [PATH:ko04810-Map:ko04810];|Human Diseases; Infectious Diseases; Shigellosis [PATH:ko05131-Map:ko05131];|
			vvi:100263573	93	163	7e-39	hypothetical protein LOC100263573
			pop:POPTR_836394	79	189	7e-47	hypothetical protein
			pop:POPTR_933896	50	207	4e-52	hypothetical protein
			vvi:100248362	74	419	1e-115	hypothetical protein LOC100248362; K05862 voltage-dependent anion channel	|Environmental Information Processing; Signal Transduction; Calcium signaling pathway [PATH:ko04020-Map:ko04020];|Human Diseases; Neurodegenerative Diseases; Huntington's disease [PATH:ko05016-Map:ko05016];|Human Diseases; Neurodegenerative Diseases; Parkinson's disease [PATH:ko05012-Map:ko05012];|
			vvi:100255335	75	1115	0	hypothetical protein LOC100255335; K00901 diacylglycerol kinase [EC:2.7.1.107]	|Environmental Information Processing; Signal Transduction; Phosphatidylinositol signaling system [PATH:ko04070-Map:ko04070];|Metabolism; Lipid Metabolism; Glycerolipid metabolism [PATH:ko00561-Map:ko00561];|Metabolism; Lipid Metabolism; Glycerophospholipid metabolism [PATH:ko00564-Map:ko00564];|
			vvi:100255335	75	1115	0	hypothetical protein LOC100255335; K00901 diacylglycerol kinase [EC:2.7.1.107]	|Environmental Information Processing; Signal Transduction; Phosphatidylinositol signaling system [PATH:ko04070-Map:ko04070];|Metabolism; Lipid Metabolism; Glycerolipid metabolism [PATH:ko00561-Map:ko00561];|Metabolism; Lipid Metabolism; Glycerophospholipid metabolism [PATH:ko00564-Map:ko00564];|
			vvi:100244767	77	484	1e-135	hypothetical protein LOC100244767; K01082 3'(2'), 5'-bisphosphate nucleotidase [EC:3.1.3.7]; K01107 inositol polyphosphate 1-phosphatase [EC:3.1.3.57]	|Environmental Information Processing; Signal Transduction; Phosphatidylinositol signaling system [PATH:ko04070-Map:ko04070];|Metabolism; Carbohydrate Metabolism; Inositol phosphate metabolism [PATH:ko00562-Map:ko00562];|Metabolism; Energy Metabolism; Sulfur metabolism [PATH:ko00920-Map:ko00920];|
			vvi:100254883	79	434	1e-120	40S ribosomal protein SA; K02998 small subunit ribosomal protein SAe	|Genetic Information Processing; Translation; Ribosome [BR:ko03011];|Genetic Information Processing; Translation; Ribosome [PATH:ko03010-Map:ko03010];|
			vvi:100250430	88	346	2e-93	hypothetical protein LOC100250430; K02883 large subunit ribosomal protein L18e	|Genetic Information Processing; Translation; Ribosome [BR:ko03011];|Genetic Information Processing; Translation; Ribosome [PATH:ko03010-Map:ko03010];|
			rcu:RCOM_0866580	75	301	4e-80	arginine/serine-rich splicing factor, putative; K12890 splicing factor, arginine/serine-rich 1/9	|Genetic Information Processing; Transcription; Spliceosome [BR:ko03041];|Genetic Information Processing; Transcription; Spliceosome [PATH:ko03040-Map:ko03040];|
			vvi:100244058	39	98.2	7e-19	hypothetical protein LOC100244058
			vvi:100254481	79	1069	0	hypothetical protein LOC100254481
			pop:POPTR_802015	80	801	0	PtrAMT2-1; ammonium transporter
			pop:POPTR_642193	78	528	1e-148	hypothetical protein; K14190 GDP-L-galactose phosphorylase [EC:2.7.7.69]	|Metabolism; Carbohydrate Metabolism; Ascorbate and aldarate metabolism [PATH:ko00053-Map:ko00053];|
			pop:POPTR_642193	80	605	1e-171	hypothetical protein; K14190 GDP-L-galactose phosphorylase [EC:2.7.7.69]	|Metabolism; Carbohydrate Metabolism; Ascorbate and aldarate metabolism [PATH:ko00053-Map:ko00053];|
			vvi:100258857	80	866	0	hypothetical protein LOC100258857; K13412 calcium-dependent protein kinase [EC:2.7.11.1]	|Human Diseases; Infectious Diseases; Toxoplasmosis [PATH:ko05145-Map:ko05145];|Metabolism; Enzyme Families; Protein kinases [BR:ko01001];|Organismal Systems; Environmental Adaptation; Plant-pathogen interaction [PATH:ko04626-Map:ko04626];|
			vvi:100258857	81	877	0	hypothetical protein LOC100258857; K13412 calcium-dependent protein kinase [EC:2.7.11.1]	|Human Diseases; Infectious Diseases; Toxoplasmosis [PATH:ko05145-Map:ko05145];|Metabolism; Enzyme Families; Protein kinases [BR:ko01001];|Organismal Systems; Environmental Adaptation; Plant-pathogen interaction [PATH:ko04626-Map:ko04626];|
			vvi:100245316	79	146	2e-33	hypothetical protein LOC100245316; K06875 programmed cell death protein 5	|Unclassified; Cellular Processes and Signaling; Signal transduction mechanisms|
			ath:AT5G42300	98	152	2e-35	UBL5; UBL5 (UBIQUITIN-LIKE PROTEIN 5); K13113 ubiquitin-like protein 5	|Genetic Information Processing; Transcription; Spliceosome [BR:ko03041];|
			vvi:100267541	68	776	0	hypothetical protein LOC100267541
			pop:POPTR_836439	92	567	1e-160	hypothetical protein; K03030 26S proteasome regulatory subunit N11	|Genetic Information Processing; Folding, Sorting and Degradation; Proteasome [BR:ko03051];|Genetic Information Processing; Folding, Sorting and Degradation; Proteasome [PATH:ko03050-Map:ko03050];|Genetic Information Processing; Folding, Sorting and Degradation; Ubiquitin system [BR:ko04121];|Metabolism; Enzyme Families; Peptidases [BR:ko01002];|
			vvi:100247214	98	249	1e-64	hypothetical protein LOC100247214; K02938 large subunit ribosomal protein L8e	|Genetic Information Processing; Translation; Ribosome [BR:ko03011];|Genetic Information Processing; Translation; Ribosome [PATH:ko03010-Map:ko03010];|
			vvi:100247214	98	249	1e-64	hypothetical protein LOC100247214; K02938 large subunit ribosomal protein L8e	|Genetic Information Processing; Translation; Ribosome [BR:ko03011];|Genetic Information Processing; Translation; Ribosome [PATH:ko03010-Map:ko03010];|
			vvi:100247214	98	249	1e-64	hypothetical protein LOC100247214; K02938 large subunit ribosomal protein L8e	|Genetic Information Processing; Translation; Ribosome [BR:ko03011];|Genetic Information Processing; Translation; Ribosome [PATH:ko03010-Map:ko03010];|
			vvi:100258586	95	328	1e-88	hypothetical protein
			vvi:100258586	96	258	7e-68	hypothetical protein
			ath:AT4G36130	100	94.7	2e-18	60S ribosomal protein L8 (RPL8C); K02938 large subunit ribosomal protein L8e	|Genetic Information Processing; Translation; Ribosome [BR:ko03011];|Genetic Information Processing; Translation; Ribosome [PATH:ko03010-Map:ko03010];|
			vvi:100247395	71	359	3e-97	hypothetical protein LOC100247395
			rcu:RCOM_0902770	77	379	1e-103	alkaline phytoceramidase, putative; K04711 dihydroceramidase [EC:3.5.1.-]	|Metabolism; Lipid Metabolism; Sphingolipid metabolism [PATH:ko00600-Map:ko00600];|
			vvi:100263866	79	736	0	hypothetical protein LOC100263866
			vvi:100263866	77	731	0	hypothetical protein LOC100263866
			vvi:100263866	81	499	1e-139	hypothetical protein LOC100263866
			vvi:100263866	79	494	1e-138	hypothetical protein LOC100263866
			vvi:100233082	86	2808	0	glutamate synthase (ferredoxin); K00284 glutamate synthase (ferredoxin) [EC:1.4.7.1]	|Metabolism; Energy Metabolism; Nitrogen metabolism [PATH:ko00910-Map:ko00910];|
			pop:POPTR_1080480	58	142	9e-33	hypothetical protein
			vvi:100255318	91	790	0	hypothetical protein LOC100255318; K00873 pyruvate kinase [EC:2.7.1.40]	|Human Diseases; Metabolic Diseases; Type II diabetes mellitus [PATH:ko04930-Map:ko04930];|Metabolism; Carbohydrate Metabolism; Glycolysis / Gluconeogenesis [PATH:ko00010-Map:ko00010];|Metabolism; Carbohydrate Metabolism; Pyruvate metabolism [PATH:ko00620-Map:ko00620];|Metabolism; Energy Metabolism; Carbon fixation in photosynthetic organisms [PATH:ko00710-Map:ko00710];|Metabolism; Nucleotide Met…
			pop:POPTR_946873	44	379	1e-103	hypothetical protein
			pop:POPTR_582610	42	219	3e-55	hypothetical protein
			pop:POPTR_582610	42	218	6e-55	hypothetical protein
			rcu:RCOM_1964640	61	72	1e-11	Reticuline oxidase precursor, putative (EC:1.21.3.3)
			rcu:RCOM_1964640	61	72	1e-11	Reticuline oxidase precursor, putative (EC:1.21.3.3)
			vvi:100244975	89	180	3e-44	similar to Elongation factor Tu, chloroplastic; K02358 elongation factor EF-Tu [EC:3.6.5.3]	|Genetic Information Processing; Translation; Translation factors [BR:ko03012];|Organismal Systems; Environmental Adaptation; Plant-pathogen interaction [PATH:ko04626-Map:ko04626];|
			vvi:100261135	70	262	2e-68	hypothetical protein LOC100261135
			vvi:100241156	88	868	0	hypothetical protein LOC100241156; K00814 alanine transaminase [EC:2.6.1.2]	|Metabolism; Amino Acid Metabolism; Alanine, aspartate and glutamate metabolism [PATH:ko00250-Map:ko00250];|Metabolism; Amino Acid Metabolism; Amino acid related enzymes [BR:ko01007];|Metabolism; Energy Metabolism; Carbon fixation in photosynthetic organisms [PATH:ko00710-Map:ko00710];|
			vvi:100251530	62	129	1e-28	hypothetical protein LOC100251530; K02961 small subunit ribosomal protein S17	|Genetic Information Processing; Translation; Ribosome [BR:ko03011];|Genetic Information Processing; Translation; Ribosome [PATH:ko03010-Map:ko03010];|
			vvi:100253933	78	548	1e-154	hypothetical protein LOC100253933
			osa:4345439	58	179	6e-44	Os08g0379400
			vvi:100246579	83	485	1e-135	hypothetical protein LOC100246579
			vvi:100261736	93	835	0	hypothetical protein LOC100261736; K07375 tubulin beta	|Cellular Processes; Cell Communication; Gap junction [PATH:ko04540-Map:ko04540];|Cellular Processes; Cell Motility; Cytoskeleton proteins [BR:ko04812];|Cellular Processes; Transport and Catabolism; Phagosome [PATH:ko04145-Map:ko04145];|Human Diseases; Infectious Diseases; Pathogenic Escherichia coli infection [PATH:ko05130-Map:ko05130];|
			vvi:100259544	98	908	0	hypothetical protein LOC100259544; K02133 F-type H+-transporting ATPase subunit beta [EC:3.6.3.14]	|Human Diseases; Neurodegenerative Diseases; Alzheimer's disease [PATH:ko05010-Map:ko05010];|Human Diseases; Neurodegenerative Diseases; Huntington's disease [PATH:ko05016-Map:ko05016];|Human Diseases; Neurodegenerative Diseases; Parkinson's disease [PATH:ko05012-Map:ko05012];|Metabolism; Energy Metabolism; Oxidative phosphorylation [PATH:ko00190-Map:ko00190];|
			pop:POPTR_561003	71	1242	0	hypothetical protein
			vvi:100261909	92	211	1e-53	hypothetical protein LOC100261909
			vvi:100260499	32	114	6e-24	hypothetical protein LOC100260499
			vvi:100242444	78	283	2e-74	hypothetical protein LOC100242444; K03921 acyl-[acyl-carrier-protein] desaturase [EC:1.14.19.2]	|Metabolism; Lipid Metabolism; Biosynthesis of unsaturated fatty acids [PATH:ko01040-Map:ko01040];|Metabolism; Lipid Metabolism; Fatty acid biosynthesis [PATH:ko00061-Map:ko00061];|Metabolism; Lipid Metabolism; Lipid biosynthesis proteins [BR:ko01004];|
			vvi:100242444	78	283	2e-74	hypothetical protein LOC100242444; K03921 acyl-[acyl-carrier-protein] desaturase [EC:1.14.19.2]	|Metabolism; Lipid Metabolism; Biosynthesis of unsaturated fatty acids [PATH:ko01040-Map:ko01040];|Metabolism; Lipid Metabolism; Fatty acid biosynthesis [PATH:ko00061-Map:ko00061];|Metabolism; Lipid Metabolism; Lipid biosynthesis proteins [BR:ko01004];|
			vvi:100242444	77	256	2e-66	hypothetical protein LOC100242444; K03921 acyl-[acyl-carrier-protein] desaturase [EC:1.14.19.2]	|Metabolism; Lipid Metabolism; Biosynthesis of unsaturated fatty acids [PATH:ko01040-Map:ko01040];|Metabolism; Lipid Metabolism; Fatty acid biosynthesis [PATH:ko00061-Map:ko00061];|Metabolism; Lipid Metabolism; Lipid biosynthesis proteins [BR:ko01004];|
			vvi:100242444	77	256	2e-66	hypothetical protein LOC100242444; K03921 acyl-[acyl-carrier-protein] desaturase [EC:1.14.19.2]	|Metabolism; Lipid Metabolism; Biosynthesis of unsaturated fatty acids [PATH:ko01040-Map:ko01040];|Metabolism; Lipid Metabolism; Fatty acid biosynthesis [PATH:ko00061-Map:ko00061];|Metabolism; Lipid Metabolism; Lipid biosynthesis proteins [BR:ko01004];|
			pop:POPTR_582749	80	432	1e-119	acyl- [acyl-carrier protein] desaturase (EC:1.14.19.2); K03921 acyl-[acyl-carrier-protein] desaturase [EC:1.14.19.2]	|Metabolism; Lipid Metabolism; Biosynthesis of unsaturated fatty acids [PATH:ko01040-Map:ko01040];|Metabolism; Lipid Metabolism; Fatty acid biosynthesis [PATH:ko00061-Map:ko00061];|Metabolism; Lipid Metabolism; Lipid biosynthesis proteins [BR:ko01004];|
			vvi:100257198	63	463	1e-128	hypothetical protein LOC100257198
			vvi:100261642	57	409	1e-112	hypothetical protein LOC100261642
			vvi:100262685	47	107	9e-22	hypothetical protein LOC100262685
			pop:POPTR_664862	78	192	3e-47	hypothetical protein
			ath:AT3G02360	86	147	2e-34	6-phosphogluconate dehydrogenase family protein (EC:1.1.1.44); K00033 6-phosphogluconate dehydrogenase [EC:1.1.1.44]	|Metabolism; Carbohydrate Metabolism; Pentose phosphate pathway [PATH:ko00030-Map:ko00030];|Metabolism; Metabolism of Other Amino Acids; Glutathione metabolism [PATH:ko00480-Map:ko00480];|
			vvi:4025125	96	540	1e-152	psbB; photosystem II P680 chlorophyll A apoprotein; K02704 photosystem II CP47 chlorophyll apoprotein	|Metabolism; Energy Metabolism; Photosynthesis [PATH:ko00195-Map:ko00195];|Metabolism; Energy Metabolism; Photosynthesis proteins [BR:ko00194];|
			pop:POPTR_746459	86	233	1e-59	hypothetical protein; K03627 putative transcription factor	|Unclassified; Genetic Information Processing; Transcription related proteins|
			vvi:100261837	49	368	1e-100	hypothetical protein LOC100261837
			vvi:100265608	47	146	1e-33	hypothetical protein LOC100265608; K13199 plasminogen activator inhibitor 1 RNA-binding protein	|Genetic Information Processing; Transcription; Spliceosome [BR:ko03041];|
			vvi:100265608	38	114	1e-23	hypothetical protein LOC100265608; K13199 plasminogen activator inhibitor 1 RNA-binding protein	|Genetic Information Processing; Transcription; Spliceosome [BR:ko03041];|
			vvi:100263193	62	587	1e-166	hypothetical protein LOC100263193
			vvi:100267724	50	234	1e-59	hypothetical protein LOC100267724
			vvi:100264650	88	483	1e-135	hypothetical protein LOC100264650; K00640 serine O-acetyltransferase [EC:2.3.1.30]	|Metabolism; Amino Acid Metabolism; Cysteine and methionine metabolism [PATH:ko00270-Map:ko00270];|Metabolism; Energy Metabolism; Sulfur metabolism [PATH:ko00920-Map:ko00920];|
			pop:POPTR_804136	61	210	8e-53	hypothetical protein
			pop:POPTR_1103794	71	365	3e-99	hypothetical protein; K00434 L-ascorbate peroxidase [EC:1.11.1.11]	|Metabolism; Carbohydrate Metabolism; Ascorbate and aldarate metabolism [PATH:ko00053-Map:ko00053];|Metabolism; Metabolism of Other Amino Acids; Glutathione metabolism [PATH:ko00480-Map:ko00480];|
			rcu:RCOM_0258730	61	679	0	electron carrier, putative
			vvi:100258124	96	257	5e-67	hypothetical protein LOC100258124
			ath:AT1G53240	84	573	1e-161	malate dehydrogenase (NAD), mitochondrial (EC:1.1.1.37); K00026 malate dehydrogenase [EC:1.1.1.37]	|Metabolism; Carbohydrate Metabolism; Citrate cycle (TCA cycle) [PATH:ko00020-Map:ko00020];|Metabolism; Carbohydrate Metabolism; Glyoxylate and dicarboxylate metabolism [PATH:ko00630-Map:ko00630];|Metabolism; Carbohydrate Metabolism; Pyruvate metabolism [PATH:ko00620-Map:ko00620];|Metabolism; Energy Metabolism; Carbon fixation in photosynthetic organisms [PATH:ko00710-Map:ko00710];|
			rcu:RCOM_0910820	80	763	0	sulfate adenylyltransferase, putative (EC:2.7.7.4); K13811 3'-phosphoadenosine 5'-phosphosulfate synthase [EC:2.7.7.4 2.7.1.25]	|Metabolism; Energy Metabolism; Sulfur metabolism [PATH:ko00920-Map:ko00920];|Metabolism; Metabolism of Other Amino Acids; Selenocompound metabolism [PATH:ko00450-Map:ko00450];|Metabolism; Nucleotide Metabolism; Purine metabolism [PATH:ko00230-Map:ko00230];|
			pop:POPTR_658460	78	744	0	hypothetical protein; K13811 3'-phosphoadenosine 5'-phosphosulfate synthase [EC:2.7.7.4 2.7.1.25]	|Metabolism; Energy Metabolism; Sulfur metabolism [PATH:ko00920-Map:ko00920];|Metabolism; Metabolism of Other Amino Acids; Selenocompound metabolism [PATH:ko00450-Map:ko00450];|Metabolism; Nucleotide Metabolism; Purine metabolism [PATH:ko00230-Map:ko00230];|
			pop:POPTR_658460	94	138	1e-31	hypothetical protein; K13811 3'-phosphoadenosine 5'-phosphosulfate synthase [EC:2.7.7.4 2.7.1.25]	|Metabolism; Energy Metabolism; Sulfur metabolism [PATH:ko00920-Map:ko00920];|Metabolism; Metabolism of Other Amino Acids; Selenocompound metabolism [PATH:ko00450-Map:ko00450];|Metabolism; Nucleotide Metabolism; Purine metabolism [PATH:ko00230-Map:ko00230];|
			vvi:100252461	81	593	1e-168	similar to lactoylglutathione lyase, putative / glyoxalase I, putative; K01759 lactoylglutathione lyase [EC:4.4.1.5]	|Environmental Information Processing; Signal Transduction; MAPK signaling pathway - yeast [PATH:ko04011-Map:ko04011];|Metabolism; Carbohydrate Metabolism; Pyruvate metabolism [PATH:ko00620-Map:ko00620];|
			pop:POPTR_718546	82	499	1e-139	hypothetical protein; K00001 alcohol dehydrogenase [EC:1.1.1.1]	|Metabolism; Amino Acid Metabolism; Tyrosine metabolism [PATH:ko00350-Map:ko00350];|Metabolism; Carbohydrate Metabolism; Glycolysis / Gluconeogenesis [PATH:ko00010-Map:ko00010];|Metabolism; Lipid Metabolism; Fatty acid metabolism [PATH:ko00071-Map:ko00071];|Metabolism; Metabolism of Cofactors and Vitamins; Retinol metabolism [PATH:ko00830-Map:ko00830];|Metabolism; Xenobiotics Biodegradation and M…
			sbi:SORBI_03g043870	87	172	9e-42	hypothetical protein; K12160 small ubiquitin-related modifier	|Genetic Information Processing; Folding, Sorting and Degradation; Ubiquitin system [BR:ko04121];|Genetic Information Processing; Translation; RNA transport [PATH:ko03013-Map:ko03013];|
			pop:POPTR_679906	77	438	1e-121	hypothetical protein
			pop:POPTR_736146	84	892	0	glucose-6-phosphate 1-dehydrogenase (EC:1.1.1.49); K00036 glucose-6-phosphate 1-dehydrogenase [EC:1.1.1.49]	|Metabolism; Carbohydrate Metabolism; Pentose phosphate pathway [PATH:ko00030-Map:ko00030];|Metabolism; Metabolism of Other Amino Acids; Glutathione metabolism [PATH:ko00480-Map:ko00480];|
			pop:POPTR_736146	84	891	0	glucose-6-phosphate 1-dehydrogenase (EC:1.1.1.49); K00036 glucose-6-phosphate 1-dehydrogenase [EC:1.1.1.49]	|Metabolism; Carbohydrate Metabolism; Pentose phosphate pathway [PATH:ko00030-Map:ko00030];|Metabolism; Metabolism of Other Amino Acids; Glutathione metabolism [PATH:ko00480-Map:ko00480];|
			rcu:RCOM_0792900	69	112	1e-23	hypothetical protein
			rcu:RCOM_1496460	67	265	6e-69	steroid binding protein, putative (EC:1.3.1.74)
			rcu:RCOM_0321070	77	804	0	endomembrane protein emp70, putative
			rcu:RCOM_0321070	82	700	0	endomembrane protein emp70, putative
			vvi:100251178	77	135	9e-31	hypothetical protein LOC100251178
			vvi:100263511	65	542	1e-152	hypothetical protein LOC100263511; K01809 mannose-6-phosphate isomerase [EC:5.3.1.8]	|Metabolism; Carbohydrate Metabolism; Amino sugar and nucleotide sugar metabolism [PATH:ko00520-Map:ko00520];|Metabolism; Carbohydrate Metabolism; Fructose and mannose metabolism [PATH:ko00051-Map:ko00051];|
			rcu:RCOM_0174590	38	147	1e-33	hypothetical protein
			vvi:100249270	61	843	0	hypothetical protein LOC100249270; K14515 EIN3-binding F-box protein	|Environmental Information Processing; Signal Transduction; Plant hormone signal transduction [PATH:ko04075-Map:ko04075];|
			vvi:100251160	74	550	1e-154	hypothetical protein LOC100251160
			vvi:100267267	68	715	0	hypothetical protein LOC100267267
			pop:POPTR_247062	62	386	1e-105	fasciclin-like arabinogalactan protein
			vvi:100247320	45	225	6e-57	hypothetical protein LOC100247320
			rcu:RCOM_1436030	65	176	1e-42	hypothetical protein
			rcu:RCOM_1345560	63	405	1e-111	hypothetical protein
			pop:POPTR_765387	61	205	1e-51	hypothetical protein
			vvi:100244851	72	293	2e-77	hypothetical protein LOC100244851
			vvi:100263658	59	178	2e-43	hypothetical protein LOC100263658
			vvi:100242786	83	473	1e-131	hypothetical protein LOC100242786; K01535 H+-transporting ATPase [EC:3.6.3.6]	|Metabolism; Energy Metabolism; Oxidative phosphorylation [PATH:ko00190-Map:ko00190];|
			vvi:100242786	86	1092	0	hypothetical protein LOC100242786; K01535 H+-transporting ATPase [EC:3.6.3.6]	|Metabolism; Energy Metabolism; Oxidative phosphorylation [PATH:ko00190-Map:ko00190];|
			osa:4337257	89	389	1e-107	Os04g0656100; K01535 H+-transporting ATPase [EC:3.6.3.6]	|Metabolism; Energy Metabolism; Oxidative phosphorylation [PATH:ko00190-Map:ko00190];|
			pop:POPTR_565414	55	304	1e-80	hypothetical protein
			rcu:RCOM_0915360	76	725	0	oxysterol binding protein, putative
			vvi:100233036	62	588	1e-166	MYC2; Myc2 bHLH protein
			vvi:100233036	53	189	8e-47	MYC2; Myc2 bHLH protein
			vvi:100256653	41	140	3e-31	hypothetical protein LOC100256653
			vvi:100263311	78	87.4	3e-16	hypothetical protein LOC100263311
			rcu:RCOM_0483250	93	348	1e-94	chlorophyll A/B binding protein, putative; K08913 light-harvesting complex II chlorophyll a/b binding protein 2	|Metabolism; Energy Metabolism; Photosynthesis - antenna proteins [PATH:ko00196-Map:ko00196];|Metabolism; Energy Metabolism; Photosynthesis proteins [BR:ko00194];|
			vvi:100249137	69	438	1e-121	hypothetical protein LOC100249137; K01673 carbonic anhydrase [EC:4.2.1.1]	|Metabolism; Energy Metabolism; Nitrogen metabolism [PATH:ko00910-Map:ko00910];|
			pop:POPTR_831445	77	420	1e-116	porin/voltage-dependent anion-selective channel protein
			rcu:RCOM_1483220	72	184	4e-45	lipid binding protein, putative
			osa:4344001	69	294	1e-77	Os07g0631900
			osa:4344001	67	291	5e-77	Os07g0631900
			rcu:RCOM_1355620	65	278	8e-73	ribonucleoprotein, chloroplast, putative
			rcu:RCOM_1355620	65	280	1e-73	ribonucleoprotein, chloroplast, putative
			vvi:100232934	78	125	8e-28	LHCA1; chlorophyll a/b-binding protein; K08910 light-harvesting complex I chlorophyll a/b binding protein 4	|Metabolism; Energy Metabolism; Photosynthesis - antenna proteins [PATH:ko00196-Map:ko00196];|Metabolism; Energy Metabolism; Photosynthesis proteins [BR:ko00194];|
			vvi:100264594	89	951	0	hypothetical protein LOC100264594; K09497 T-complex protein 1 subunit epsilon	|Genetic Information Processing; Folding, Sorting and Degradation; Chaperones and folding catalysts [BR:ko03110];|
			vvi:100247097	72	703	0	hypothetical protein LOC100247097; K10257 omega-3 fatty acid desaturase (delta-15 desaturase) [EC:1.14.19.-]	|Metabolism; Lipid Metabolism; Biosynthesis of unsaturated fatty acids [PATH:ko01040-Map:ko01040];|Metabolism; Lipid Metabolism; Lipid biosynthesis proteins [BR:ko01004];|
			vvi:100259323	51	340	2e-91	hypothetical protein LOC100259323
			vvi:100243939	80	273	1e-71	hypothetical protein LOC100243939
			vvi:100264662	69	750	0	hypothetical protein LOC100264662
			rcu:RCOM_1251280	97	247	2e-64	trehalose-6-phosphate synthase, putative (EC:2.4.1.15 3.1.3.12); K00697 alpha,alpha-trehalose-phosphate synthase (UDP-forming) [EC:2.4.1.15]; K01087 trehalose-phosphatase [EC:3.1.3.12]	|Metabolism; Carbohydrate Metabolism; Starch and sucrose metabolism [PATH:ko00500-Map:ko00500];|Metabolism; Glycan Biosynthesis and Metabolism; Glycosyltransferases [BR:ko01003];|
			vvi:100263855	68	380	1e-103	hypothetical protein LOC100263855
			pop:POPTR_835003	76	785	0	hypothetical protein; K13289 cathepsin A (carboxypeptidase C) [EC:3.4.16.5]	|Cellular Processes; Transport and Catabolism; Lysosome [PATH:ko04142-Map:ko04142];|Genetic Information Processing; Folding, Sorting and Degradation; Chaperones and folding catalysts [BR:ko03110];|Metabolism; Enzyme Families; Peptidases [BR:ko01002];|Organismal Systems; Endocrine System; Renin-angiotensin system [PATH:ko04614-Map:ko04614];|
			rcu:RCOM_0731110	75	579	1e-163	ceramidase, putative; K12349 neutral ceramidase [EC:3.5.1.23]	|Metabolism; Lipid Metabolism; Sphingolipid metabolism [PATH:ko00600-Map:ko00600];|
			pop:POPTR_557543	93	829	0	TUA5; tubulin alpha-5 chain; K07374 tubulin alpha	|Cellular Processes; Cell Communication; Gap junction [PATH:ko04540-Map:ko04540];|Cellular Processes; Cell Motility; Cytoskeleton proteins [BR:ko04812];|Cellular Processes; Transport and Catabolism; Phagosome [PATH:ko04145-Map:ko04145];|Human Diseases; Infectious Diseases; Pathogenic Escherichia coli infection [PATH:ko05130-Map:ko05130];|
			rcu:RCOM_1500010	58	196	3e-48	21 kDa protein precursor, putative
			rcu:RCOM_0677760	77	321	4e-86	Photosystem I reaction center subunit II, chloroplast precursor, putative; K02692 photosystem I subunit II	|Metabolism; Energy Metabolism; Photosynthesis [PATH:ko00195-Map:ko00195];|Metabolism; Energy Metabolism; Photosynthesis proteins [BR:ko00194];|
			ath:AT1G79500	86	464	1e-129	2-dehydro-3-deoxyphosphooctonate aldolase / phospho-2-dehydro-3-deoxyoctonate aldolase / 3-deoxy-D-manno-octulosonic acid 8-phosphate synthetase (KDSA) (EC:2.5.1.55)
			vvi:100256941	74	858	0	hypothetical protein LOC100256941; K13431 signal recognition particle receptor subunit alpha	|Environmental Information Processing; Membrane Transport; Secretion system [BR:ko02044];|Genetic Information Processing; Folding, Sorting and Degradation; Protein export [PATH:ko03060-Map:ko03060];|
			vvi:100256407	70	793	0	hypothetical protein LOC100256407
			vvi:100264927	82	229	2e-58	hypothetical protein LOC100264927; K02875 large subunit ribosomal protein L14e	|Genetic Information Processing; Translation; Ribosome [BR:ko03011];|Genetic Information Processing; Translation; Ribosome [PATH:ko03010-Map:ko03010];|
			pop:POPTR_586756	74	522	1e-146	inositol monophosphatase family protein; K01092 myo-inositol-1(or 4)-monophosphatase [EC:3.1.3.25]	|Environmental Information Processing; Signal Transduction; Phosphatidylinositol signaling system [PATH:ko04070-Map:ko04070];|Metabolism; Biosynthesis of Other Secondary Metabolites; Streptomycin biosynthesis [PATH:ko00521-Map:ko00521];|Metabolism; Carbohydrate Metabolism; Inositol phosphate metabolism [PATH:ko00562-Map:ko00562];|
			pop:POPTR_866999	65	141	1e-31	hypothetical protein
			pop:POPTR_665543	71	657	0	hypothetical protein
			pop:POPTR_665543	71	94.4	2e-18	hypothetical protein
			pop:POPTR_571376	72	123	5e-27	hypothetical protein
			rcu:RCOM_1430830	46	278	9e-73	ring finger protein, putative
			pop:POPTR_835585	87	1091	0	pyruvate decarboxylase (EC:4.1.1.1); K01568 pyruvate decarboxylase [EC:4.1.1.1]	|Metabolism; Carbohydrate Metabolism; Glycolysis / Gluconeogenesis [PATH:ko00010-Map:ko00010];|
			pop:POPTR_835585	87	1091	0	pyruvate decarboxylase (EC:4.1.1.1); K01568 pyruvate decarboxylase [EC:4.1.1.1]	|Metabolism; Carbohydrate Metabolism; Glycolysis / Gluconeogenesis [PATH:ko00010-Map:ko00010];|
			vvi:100241939	81	452	1e-125	hypothetical protein LOC100241939
			pop:POPTR_823993	62	194	4e-48	hypothetical protein
			vvi:100243015	59	71.2	4e-11	hypothetical protein LOC100243015
			rcu:RCOM_1750020	94	226	2e-57	transcriptional activator, putative
			vvi:100257232	83	728	0	hypothetical protein LOC100257232
			rcu:RCOM_1327040	50	112	6e-24	hypothetical protein
			vvi:100261512	96	1208	0	hypothetical protein LOC100261512; K02145 V-type H+-transporting ATPase subunit A [EC:3.6.3.14]	|Cellular Processes; Transport and Catabolism; Phagosome [PATH:ko04145-Map:ko04145];|Human Diseases; Immune System Diseases; Rheumatoid arthritis [PATH:ko05323-Map:ko05323];|Human Diseases; Infectious Diseases; Epithelial cell signaling in Helicobacter pylori infection [PATH:ko05120-Map:ko05120];|Human Diseases; Infectious Diseases; Vibrio cholerae infection [PATH:ko05110-Map:ko05110];|Metabolism…
			rcu:RCOM_0536170	47	236	3e-60	hypothetical protein
			pop:POPTR_816014	82	110	3e-23	hypothetical protein
			vvi:100241377	88	1227	0	hypothetical protein LOC100241377; K10775 phenylalanine ammonia-lyase [EC:4.3.1.24]	|Metabolism; Amino Acid Metabolism; Phenylalanine metabolism [PATH:ko00360-Map:ko00360];|Metabolism; Biosynthesis of Other Secondary Metabolites; Phenylpropanoid biosynthesis [PATH:ko00940-Map:ko00940];|Metabolism; Energy Metabolism; Nitrogen metabolism [PATH:ko00910-Map:ko00910];|
			pop:POPTR_822571	87	1236	0	PAL5; phenylalanine amonnia lyase (EC:4.3.1.5 4.3.1.24); K10775 phenylalanine ammonia-lyase [EC:4.3.1.24]	|Metabolism; Amino Acid Metabolism; Phenylalanine metabolism [PATH:ko00360-Map:ko00360];|Metabolism; Biosynthesis of Other Secondary Metabolites; Phenylpropanoid biosynthesis [PATH:ko00940-Map:ko00940];|Metabolism; Energy Metabolism; Nitrogen metabolism [PATH:ko00910-Map:ko00910];|
			vvi:100252889	87	127	3e-28	hypothetical protein LOC100252889; K10775 phenylalanine ammonia-lyase [EC:4.3.1.24]	|Metabolism; Amino Acid Metabolism; Phenylalanine metabolism [PATH:ko00360-Map:ko00360];|Metabolism; Biosynthesis of Other Secondary Metabolites; Phenylpropanoid biosynthesis [PATH:ko00940-Map:ko00940];|Metabolism; Energy Metabolism; Nitrogen metabolism [PATH:ko00910-Map:ko00910];|
			vvi:100258045	46	95.9	3e-18	hypothetical protein LOC100258045
			ath:AT2G01670	60	200	1e-49	atnudt17 (Arabidopsis thaliana Nudix hydrolase homolog 17); hydrolase
			ath:AT2G01670	55	180	9e-44	atnudt17 (Arabidopsis thaliana Nudix hydrolase homolog 17); hydrolase
			ath:AT2G01670	55	180	8e-44	atnudt17 (Arabidopsis thaliana Nudix hydrolase homolog 17); hydrolase
			vvi:100257102	81	241	1e-62	hypothetical protein LOC100257102
			rcu:RCOM_0686670	42	400	1e-109	protein with unknown function (EC:1.3.1.74)
			ath:AT5G47220	70	131	5e-29	ERF2; ERF2 (ETHYLENE RESPONSIVE ELEMENT BINDING FACTOR 2); DNA binding / transcription activator/ transcription factor; K14517 ethylene-responsive transcription factor 2	|Environmental Information Processing; Signal Transduction; Plant hormone signal transduction [PATH:ko04075-Map:ko04075];|Genetic Information Processing; Transcription; Transcription factors [BR:ko03000];|
			pop:POPTR_416869	40	324	2e-86	hypothetical protein
			pop:POPTR_549850	69	402	1e-110	hypothetical protein
			rcu:RCOM_1434770	84	608	1e-172	calreticulin, putative; K08057 calreticulin	|Cellular Processes; Transport and Catabolism; Phagosome [PATH:ko04145-Map:ko04145];|Environmental Information Processing; Signaling Molecules and Interaction; Glycan bindng proteins [BR:ko04091];|Genetic Information Processing; Folding, Sorting and Degradation; Chaperones and folding catalysts [BR:ko03110];|Genetic Information Processing; Folding, Sorting and Degradation; Protein processing in e…
			vvi:100241576	84	546	1e-153	similar to plasma membrane H+ ATPase; K01535 H+-transporting ATPase [EC:3.6.3.6]	|Metabolism; Energy Metabolism; Oxidative phosphorylation [PATH:ko00190-Map:ko00190];|
			rcu:RCOM_1269060	63	408	1e-112	lupus la ribonucleoprotein, putative
			vvi:100252524	60	256	3e-66	hypothetical protein LOC100252524; K03232 elongation factor EF-1 beta subunit	|Genetic Information Processing; Translation; Translation factors [BR:ko03012];|
			vvi:100252524	63	271	5e-71	hypothetical protein LOC100252524; K03232 elongation factor EF-1 beta subunit	|Genetic Information Processing; Translation; Translation factors [BR:ko03012];|
			vvi:100252524	59	247	9e-64	hypothetical protein LOC100252524; K03232 elongation factor EF-1 beta subunit	|Genetic Information Processing; Translation; Translation factors [BR:ko03012];|
			vvi:100252524	62	263	2e-68	hypothetical protein LOC100252524; K03232 elongation factor EF-1 beta subunit	|Genetic Information Processing; Translation; Translation factors [BR:ko03012];|
			ath:AT3G29575	42	179	4e-43	AFP3; AFP3 (ABI FIVE BINDING PROTEIN 3)
			ath:AT1G13360	43	113	1e-23	hypothetical protein
			vvi:100241455	92	695	0	hypothetical protein LOC100241455
			vvi:100267226	71	686	0	hypothetical protein LOC100267226
			vvi:100261105	36	84.3	9e-15	hypothetical protein LOC100261105
			rcu:RCOM_0197350	89	916	0	myo-inositol-1 phosphate synthase, putative (EC:5.5.1.4); K01858 myo-inositol-1-phosphate synthase [EC:5.5.1.4]	|Metabolism; Biosynthesis of Other Secondary Metabolites; Streptomycin biosynthesis [PATH:ko00521-Map:ko00521];|Metabolism; Carbohydrate Metabolism; Inositol phosphate metabolism [PATH:ko00562-Map:ko00562];|
			vvi:100246796	48	292	4e-77	hypothetical protein LOC100246796
			rcu:RCOM_0605410	64	246	3e-63	eukaryotic translation initiation factor 2c, putative
			vvi:100248248	88	908	0	hypothetical protein LOC100248248
			rcu:RCOM_0686970	59	625	1e-177	sucrose transport protein, putative
			pop:POPTR_287697	55	326	2e-87	sucrose proton symporter
			vvi:100264560	69	359	2e-97	hypothetical protein LOC100264560
			vvi:100264560	76	312	1e-83	hypothetical protein LOC100264560
			rcu:RCOM_0996200	89	706	0	alcohol dehydrogenase, putative (EC:1.1.1.284); K00121 S-(hydroxymethyl)glutathione dehydrogenase / alcohol dehydrogenase [EC:1.1.1.284 1.1.1.1]	|Metabolism; Amino Acid Metabolism; Tyrosine metabolism [PATH:ko00350-Map:ko00350];|Metabolism; Carbohydrate Metabolism; Glycolysis / Gluconeogenesis [PATH:ko00010-Map:ko00010];|Metabolism; Energy Metabolism; Methane metabolism [PATH:ko00680-Map:ko00680];|Metabolism; Lipid Metabolism; Fatty acid metabolism [PATH:ko00071-Map:ko00071];|Metabolism; Metabolism of Cofactors and Vitamins; Retinol metab…
			rcu:RCOM_1571640	81	289	2e-76	Ribulose bisphosphate carboxylase small chain 1B, chloroplast precursor, putative (EC:4.1.1.39); K01602 ribulose-bisphosphate carboxylase small chain [EC:4.1.1.39]	|Metabolism; Carbohydrate Metabolism; Glyoxylate and dicarboxylate metabolism [PATH:ko00630-Map:ko00630];|Metabolism; Energy Metabolism; Carbon fixation in photosynthetic organisms [PATH:ko00710-Map:ko00710];|
			rcu:RCOM_1571640	83	191	1e-47	Ribulose bisphosphate carboxylase small chain 1B, chloroplast precursor, putative (EC:4.1.1.39); K01602 ribulose-bisphosphate carboxylase small chain [EC:4.1.1.39]	|Metabolism; Carbohydrate Metabolism; Glyoxylate and dicarboxylate metabolism [PATH:ko00630-Map:ko00630];|Metabolism; Energy Metabolism; Carbon fixation in photosynthetic organisms [PATH:ko00710-Map:ko00710];|
			rcu:RCOM_1571640	80	102	1e-20	Ribulose bisphosphate carboxylase small chain 1B, chloroplast precursor, putative (EC:4.1.1.39); K01602 ribulose-bisphosphate carboxylase small chain [EC:4.1.1.39]	|Metabolism; Carbohydrate Metabolism; Glyoxylate and dicarboxylate metabolism [PATH:ko00630-Map:ko00630];|Metabolism; Energy Metabolism; Carbon fixation in photosynthetic organisms [PATH:ko00710-Map:ko00710];|
			rcu:RCOM_0937520	63	644	0	sugar transporter, putative (EC:1.3.1.74)
			vvi:100247579	79	379	1e-103	hypothetical protein LOC100247579
			vvi:100250563	49	241	6e-62	hypothetical protein LOC100250563
			rcu:RCOM_1463130	63	208	4e-52	Photosystem I reaction center subunit N, chloroplast precursor, putative; K02701 photosystem I subunit PsaN	|Metabolism; Energy Metabolism; Photosynthesis [PATH:ko00195-Map:ko00195];|Metabolism; Energy Metabolism; Photosynthesis proteins [BR:ko00194];|
			pop:POPTR_715775	62	208	4e-52	photosystem I reaction center subunit N PsaN; K02701 photosystem I subunit PsaN	|Metabolism; Energy Metabolism; Photosynthesis [PATH:ko00195-Map:ko00195];|Metabolism; Energy Metabolism; Photosynthesis proteins [BR:ko00194];|
			pop:POPTR_664200	52	139	5e-31	photosystem I
			pop:POPTR_900635	56	213	1e-53	hypothetical protein
			rcu:RCOM_1504870	52	80.5	5e-14	Palmitoyltransferase ZDHHC9, putative
			vvi:100262775	62	159	8e-38	hypothetical protein LOC100262775
			vvi:100244042	66	122	2e-26	hypothetical protein LOC100244042
			pop:POPTR_813989	86	576	1e-162	photosystem II oxygen-evolving complex 33 KDa subunit; K02716 photosystem II oxygen-evolving enhancer protein 1	|Metabolism; Energy Metabolism; Photosynthesis [PATH:ko00195-Map:ko00195];|Metabolism; Energy Metabolism; Photosynthesis proteins [BR:ko00194];|
			vvi:100258445	78	565	1e-159	hypothetical protein LOC100258445
			rcu:RCOM_1598820	74	149	2e-34	skp1, putative; K03094 S-phase kinase-associated protein 1	|Cellular Processes; Cell Growth and Death; Cell cycle - yeast [PATH:ko04111-Map:ko04111];|Cellular Processes; Cell Growth and Death; Cell cycle [PATH:ko04110-Map:ko04110];|Cellular Processes; Cell Growth and Death; Oocyte meiosis [PATH:ko04114-Map:ko04114];|Environmental Information Processing; Signal Transduction; TGF-beta signaling pathway [PATH:ko04350-Map:ko04350];|Environmental Information …
			rcu:RCOM_1598820	77	241	4e-62	skp1, putative; K03094 S-phase kinase-associated protein 1	|Cellular Processes; Cell Growth and Death; Cell cycle - yeast [PATH:ko04111-Map:ko04111];|Cellular Processes; Cell Growth and Death; Cell cycle [PATH:ko04110-Map:ko04110];|Cellular Processes; Cell Growth and Death; Oocyte meiosis [PATH:ko04114-Map:ko04114];|Environmental Information Processing; Signal Transduction; TGF-beta signaling pathway [PATH:ko04350-Map:ko04350];|Environmental Information …
			rcu:RCOM_1594400	92	95.5	1e-18	60S ribosomal protein L11, putative; K02868 large subunit ribosomal protein L11e	|Genetic Information Processing; Translation; Ribosome [BR:ko03011];|Genetic Information Processing; Translation; Ribosome [PATH:ko03010-Map:ko03010];|
			rcu:RCOM_0553250	60	115	1e-24	G-box-binding factor, putative; K09060 plant G-box-binding factor	|Genetic Information Processing; Transcription; Transcription factors [BR:ko03000];|
			pop:POPTR_201517	58	463	1e-128	hypothetical protein
			vvi:100245393	65	310	2e-82	hypothetical protein LOC100245393; K03542 photosystem II 22kDa protein	|Metabolism; Energy Metabolism; Photosynthesis [PATH:ko00195-Map:ko00195];|Metabolism; Energy Metabolism; Photosynthesis proteins [BR:ko00194];|
			pop:POPTR_206456	87	264	7e-69	hypothetical protein
			vvi:100252829	90	359	2e-97	hypothetical protein LOC100252829
			rcu:RCOM_1721240	89	347	6e-94	Vesicle-associated membrane protein, putative; K08515 vesicle-associated membrane protein 7	|Genetic Information Processing; Folding, Sorting and Degradation; SNARE interactions in vesicular transport [PATH:ko04130-Map:ko04130];|Genetic Information Processing; Folding, Sorting and Degradation; SNAREs [BR:ko04131];|
			vvi:100251837	81	442	1e-161	hypothetical protein LOC100251837
			vvi:100247841	63	217	7e-55	hypothetical protein LOC100247841
			pop:POPTR_711735	85	157	2e-37	aquaporin, MIP family, PIP subfamily
			pop:POPTR_650065	48	81.6	3e-14	hypothetical protein
			ath:AT3G02360	88	884	0	6-phosphogluconate dehydrogenase family protein (EC:1.1.1.44); K00033 6-phosphogluconate dehydrogenase [EC:1.1.1.44]	|Metabolism; Carbohydrate Metabolism; Pentose phosphate pathway [PATH:ko00030-Map:ko00030];|Metabolism; Metabolism of Other Amino Acids; Glutathione metabolism [PATH:ko00480-Map:ko00480];|
			vvi:100241377	90	484	1e-135	hypothetical protein LOC100241377; K10775 phenylalanine ammonia-lyase [EC:4.3.1.24]	|Metabolism; Amino Acid Metabolism; Phenylalanine metabolism [PATH:ko00360-Map:ko00360];|Metabolism; Biosynthesis of Other Secondary Metabolites; Phenylpropanoid biosynthesis [PATH:ko00940-Map:ko00940];|Metabolism; Energy Metabolism; Nitrogen metabolism [PATH:ko00910-Map:ko00910];|
			vvi:100258620	75	474	1e-132	hypothetical protein LOC100258620
			vvi:100245782	40	368	2e-99	hypothetical protein LOC100245782; K11721 bromodomain-containing protein 3	|Genetic Information Processing; Replication and Repair; Chromosome [BR:ko03036];|
			vvi:100245782	40	368	1e-99	hypothetical protein LOC100245782; K11721 bromodomain-containing protein 3	|Genetic Information Processing; Replication and Repair; Chromosome [BR:ko03036];|
			vvi:100243802	46	158	3e-37	hypothetical protein LOC100243802; K03100 signal peptidase I [EC:3.4.21.89]	|Genetic Information Processing; Folding, Sorting and Degradation; Protein export [PATH:ko03060-Map:ko03060];|Metabolism; Enzyme Families; Peptidases [BR:ko01002];|
			vvi:100243802	46	157	5e-37	hypothetical protein LOC100243802; K03100 signal peptidase I [EC:3.4.21.89]	|Genetic Information Processing; Folding, Sorting and Degradation; Protein export [PATH:ko03060-Map:ko03060];|Metabolism; Enzyme Families; Peptidases [BR:ko01002];|
			vvi:100256632	79	832	0	hypothetical protein LOC100256632
			vvi:100267614	91	589	1e-166	hypothetical protein LOC100267614; K03124 transcription initiation factor TFIIB	|Genetic Information Processing; Transcription; Basal transcription factors [PATH:ko03022-Map:ko03022];|
			vvi:100266630	85	233	8e-60	hypothetical protein LOC100266630; K03124 transcription initiation factor TFIIB	|Genetic Information Processing; Transcription; Basal transcription factors [PATH:ko03022-Map:ko03022];|
			vvi:100255436	86	184	9e-45	hypothetical protein LOC100255436
			vvi:100253158	68	974	0	hypothetical protein LOC100253158
			vvi:100267103	60	159	1e-37	hypothetical protein LOC100267103
			vvi:100253296	50	400	1e-109	hypothetical protein LOC100253296
			pop:POPTR_674736	74	193	1e-47	photosystem II subunit R (PsbR); K03541 photosystem II 10kDa protein	|Metabolism; Energy Metabolism; Photosynthesis [PATH:ko00195-Map:ko00195];|Metabolism; Energy Metabolism; Photosynthesis proteins [BR:ko00194];|
			pop:POPTR_674736	72	191	7e-47	photosystem II subunit R (PsbR); K03541 photosystem II 10kDa protein	|Metabolism; Energy Metabolism; Photosynthesis [PATH:ko00195-Map:ko00195];|Metabolism; Energy Metabolism; Photosynthesis proteins [BR:ko00194];|
			pop:POPTR_746722	63	166	1e-39	photosystem II subunit R (PsbR); K03541 photosystem II 10kDa protein	|Metabolism; Energy Metabolism; Photosynthesis [PATH:ko00195-Map:ko00195];|Metabolism; Energy Metabolism; Photosynthesis proteins [BR:ko00194];|
			rcu:RCOM_0057830	62	306	2e-81	ef-hand calcium binding protein, putative; K13448 calcium-binding protein CML	|Organismal Systems; Environmental Adaptation; Plant-pathogen interaction [PATH:ko04626-Map:ko04626];|
			vvi:100251923	72	481	1e-134	hypothetical protein LOC100251923
			vvi:100261197	77	459	1e-127	similar to LTA2 (PLASTID E2 SUBUNIT OF PYRUVATE DECARBOXYLASE); dihydrolipoyllysine-residue acetyltransferase
			ath:AT5G53130	91	233	4e-60	CNGC1; CNGC1 (CYCLIC NUCLEOTIDE GATED CHANNEL 1); calmodulin binding / cation channel/ cyclic nucleotide binding / intracellular cyclic nucleotide activated cation channel/ inward rectifier potassium channel; K05391 cyclic nucleotide gated channel, other eukaryote	|Environmental Information Processing; Signaling Molecules and Interaction; Ion channels [BR:ko04040];|Organismal Systems; Environmental Adaptation; Plant-pathogen interaction [PATH:ko04626-Map:ko04626];|
			vvi:100232944	73	777	0	ZEP; zeaxanthin epoxidase; K09838 zeaxanthin epoxidase [EC:1.14.13.90]	|Metabolism; Metabolism of Terpenoids and Polyketides; Carotenoid biosynthesis [PATH:ko00906-Map:ko00906];|
			vvi:100243965	65	491	1e-137	similar to Avr9/Cf-9 rapidly elicited protein 231
			rcu:RCOM_1628230	76	300	2e-79	Photosystem I reaction center subunit XI, chloroplast precursor, putative; K02699 photosystem I subunit XI	|Metabolism; Energy Metabolism; Photosynthesis [PATH:ko00195-Map:ko00195];|Metabolism; Energy Metabolism; Photosynthesis proteins [BR:ko00194];|
			rcu:RCOM_1628230	75	322	2e-86	Photosystem I reaction center subunit XI, chloroplast precursor, putative; K02699 photosystem I subunit XI	|Metabolism; Energy Metabolism; Photosynthesis [PATH:ko00195-Map:ko00195];|Metabolism; Energy Metabolism; Photosynthesis proteins [BR:ko00194];|
			vvi:100254231	75	71.2	2e-11	hypothetical protein LOC100254231; K13464 jasmonate ZIM domain-containing protein	|Environmental Information Processing; Signal Transduction; Plant hormone signal transduction [PATH:ko04075-Map:ko04075];|Organismal Systems; Environmental Adaptation; Plant-pathogen interaction [PATH:ko04626-Map:ko04626];|
			tet:TTHERM_02141640	67	186	3e-54	hypothetical protein
			vvi:100265973	75	953	0	hypothetical protein LOC100265973
			rcu:RCOM_1673780	60	191	4e-47	Ethylene-responsive transcription factor, putative
			vvi:100245856	75	647	0	hypothetical protein LOC100245856
			vvi:100254414	58	282	2e-74	hypothetical protein LOC100254414
			rcu:RCOM_1602200	84	457	1e-127	hmg-CoA reductase, putative (EC:1.1.1.34); K00021 hydroxymethylglutaryl-CoA reductase (NADPH) [EC:1.1.1.34]	|Metabolism; Metabolism of Terpenoids and Polyketides; Terpenoid backbone biosynthesis [PATH:ko00900-Map:ko00900];|Organismal Systems; Digestive System; Bile secretion [PATH:ko04976-Map:ko04976];|
			vvi:100244949	41	217	2e-54	hypothetical protein LOC100244949
			rcu:RCOM_1450830	66	923	0	arginine decarboxylase, putative (EC:4.1.1.19); K01583 arginine decarboxylase [EC:4.1.1.19]	|Metabolism; Amino Acid Metabolism; Arginine and proline metabolism [PATH:ko00330-Map:ko00330];|
			pop:POPTR_567122	66	376	1e-102	hypothetical protein
			pop:POPTR_786149	77	611	1e-173	alpha-galactosidase (EC:3.2.1.22); K07407 alpha-galactosidase [EC:3.2.1.22]	|Metabolism; Carbohydrate Metabolism; Galactose metabolism [PATH:ko00052-Map:ko00052];|Metabolism; Glycan Biosynthesis and Metabolism; Glycosphingolipid biosynthesis - globo series [PATH:ko00603-Map:ko00603];|Metabolism; Lipid Metabolism; Glycerolipid metabolism [PATH:ko00561-Map:ko00561];|Metabolism; Lipid Metabolism; Sphingolipid metabolism [PATH:ko00600-Map:ko00600];|
			vvi:100265781	71	811	0	hypothetical protein LOC100265781
			vvi:100259454	64	429	1e-118	hypothetical protein LOC100259454; K13210 far upstream element-binding protein	|Genetic Information Processing; Transcription; Spliceosome [BR:ko03041];|
			vvi:100259454	61	397	1e-108	hypothetical protein LOC100259454; K13210 far upstream element-binding protein	|Genetic Information Processing; Transcription; Spliceosome [BR:ko03041];|
			vvi:100259454	69	395	1e-108	hypothetical protein LOC100259454; K13210 far upstream element-binding protein	|Genetic Information Processing; Transcription; Spliceosome [BR:ko03041];|
			vvi:100259454	66	363	1e-98	hypothetical protein LOC100259454; K13210 far upstream element-binding protein	|Genetic Information Processing; Transcription; Spliceosome [BR:ko03041];|
			vvi:100253317	88	534	1e-150	hypothetical protein LOC100253317
			vvi:100240917	66	154	2e-36	hypothetical protein LOC100240917
			rcu:RCOM_1750690	91	622	1e-176	protein with unknown function
			vvi:100265585	88	521	1e-146	hypothetical protein LOC100265585; K00026 malate dehydrogenase [EC:1.1.1.37]	|Metabolism; Carbohydrate Metabolism; Citrate cycle (TCA cycle) [PATH:ko00020-Map:ko00020];|Metabolism; Carbohydrate Metabolism; Glyoxylate and dicarboxylate metabolism [PATH:ko00630-Map:ko00630];|Metabolism; Carbohydrate Metabolism; Pyruvate metabolism [PATH:ko00620-Map:ko00620];|Metabolism; Energy Metabolism; Carbon fixation in photosynthetic organisms [PATH:ko00710-Map:ko00710];|
			vvi:100265585	88	173	4e-42	hypothetical protein LOC100265585; K00026 malate dehydrogenase [EC:1.1.1.37]	|Metabolism; Carbohydrate Metabolism; Citrate cycle (TCA cycle) [PATH:ko00020-Map:ko00020];|Metabolism; Carbohydrate Metabolism; Glyoxylate and dicarboxylate metabolism [PATH:ko00630-Map:ko00630];|Metabolism; Carbohydrate Metabolism; Pyruvate metabolism [PATH:ko00620-Map:ko00620];|Metabolism; Energy Metabolism; Carbon fixation in photosynthetic organisms [PATH:ko00710-Map:ko00710];|
			vvi:100255831	43	222	6e-56	hypothetical protein LOC100255831
			pop:POPTR_831610	63	202	1e-50	hypothetical protein
			vvi:100260217	71	605	1e-171	CIPK08; CBL-interacting protein kinase 08
			rcu:RCOM_0387230	72	182	5e-44	Thioredoxin H-type; K03671 thioredoxin 1	|Genetic Information Processing; Folding, Sorting and Degradation; Chaperones and folding catalysts [BR:ko03110];|
			pop:POPTR_560912	86	514	1e-144	hypothetical protein; K06215 pyridoxine biosynthesis protein [EC:4.-.-.-]	|Metabolism; Metabolism of Cofactors and Vitamins; Vitamin B6 metabolism [PATH:ko00750-Map:ko00750];|
			vvi:100252340	83	469	1e-130	hypothetical protein LOC100252340; K05917 cytochrome P450, family 51 (sterol 14-demethylase) [EC:1.14.13.70]	|Metabolism; Enzyme Families; Cytochrome P450 [BR:ko00199];|Metabolism; Lipid Metabolism; Steroid biosynthesis [PATH:ko00100-Map:ko00100];|
			rcu:RCOM_0836350	100	194	1e-47	60S ribosomal protein L34, putative; K02915 large subunit ribosomal protein L34e	|Genetic Information Processing; Translation; Ribosome [BR:ko03011];|Genetic Information Processing; Translation; Ribosome [PATH:ko03010-Map:ko03010];|
			pop:POPTR_200888	74	228	5e-58	hypothetical protein
			pop:POPTR_195915	60	236	1e-60	hypothetical protein
			vvi:100250073	72	413	1e-113	hypothetical protein LOC100250073
			vvi:100240985	58	289	1e-76	hypothetical protein LOC100240985
			rcu:RCOM_0657710	82	361	8e-98	serine-threonine protein kinase, plant-type, putative (EC:1.3.1.74)
			vvi:100246196	70	838	0	hypothetical protein LOC100246196
			vvi:100263616	76	147	2e-34	hypothetical protein LOC100263616; K01304 pyroglutamyl-peptidase [EC:3.4.19.3]	|Metabolism; Enzyme Families; Peptidases [BR:ko01002];|
			rcu:RCOM_1594400	87	313	7e-84	60S ribosomal protein L11, putative; K02868 large subunit ribosomal protein L11e	|Genetic Information Processing; Translation; Ribosome [BR:ko03011];|Genetic Information Processing; Translation; Ribosome [PATH:ko03010-Map:ko03010];|
			vvi:100260369	63	493	1e-142	hypothetical protein LOC100260369
			vvi:100263985	97	72.4	1e-11	similar to Os11g0657300; K11098 small nuclear ribonucleoprotein F	|Genetic Information Processing; Replication and Repair; DNA replication proteins [BR:ko03032];|Genetic Information Processing; Transcription; Spliceosome [BR:ko03041];|Genetic Information Processing; Transcription; Spliceosome [PATH:ko03040-Map:ko03040];|
			rcu:RCOM_0507790	76	116	6e-25	hypothetical protein
			ath:AT4G16580	92	82.8	7e-15	catalytic
			rcu:RCOM_0884730	83	202	2e-50	immunophilin, putative (EC:5.2.1.8)
			vvi:100251245	72	644	0	hypothetical protein LOC100251245
			rcu:RCOM_1581420	84	788	0	pyruvate kinase, putative (EC:2.7.1.40); K00873 pyruvate kinase [EC:2.7.1.40]	|Human Diseases; Metabolic Diseases; Type II diabetes mellitus [PATH:ko04930-Map:ko04930];|Metabolism; Carbohydrate Metabolism; Glycolysis / Gluconeogenesis [PATH:ko00010-Map:ko00010];|Metabolism; Carbohydrate Metabolism; Pyruvate metabolism [PATH:ko00620-Map:ko00620];|Metabolism; Energy Metabolism; Carbon fixation in photosynthetic organisms [PATH:ko00710-Map:ko00710];|Metabolism; Nucleotide Met…
			rcu:RCOM_1581420	83	731	0	pyruvate kinase, putative (EC:2.7.1.40); K00873 pyruvate kinase [EC:2.7.1.40]	|Human Diseases; Metabolic Diseases; Type II diabetes mellitus [PATH:ko04930-Map:ko04930];|Metabolism; Carbohydrate Metabolism; Glycolysis / Gluconeogenesis [PATH:ko00010-Map:ko00010];|Metabolism; Carbohydrate Metabolism; Pyruvate metabolism [PATH:ko00620-Map:ko00620];|Metabolism; Energy Metabolism; Carbon fixation in photosynthetic organisms [PATH:ko00710-Map:ko00710];|Metabolism; Nucleotide Met…
			vvi:100241980	62	380	1e-104	hypothetical protein LOC100241980
			vvi:100261163	75	298	2e-79	hypothetical protein LOC100261163
			rcu:RCOM_0264360	94	209	4e-53	chlorophyll A/B binding protein, putative; K08917 light-harvesting complex II chlorophyll a/b binding protein 6	|Metabolism; Energy Metabolism; Photosynthesis - antenna proteins [PATH:ko00196-Map:ko00196];|Metabolism; Energy Metabolism; Photosynthesis proteins [BR:ko00194];|
			vvi:100244419	89	706	0	hypothetical protein LOC100244419; K00927 phosphoglycerate kinase [EC:2.7.2.3]	|Metabolism; Carbohydrate Metabolism; Glycolysis / Gluconeogenesis [PATH:ko00010-Map:ko00010];|Metabolism; Energy Metabolism; Carbon fixation in photosynthetic organisms [PATH:ko00710-Map:ko00710];|
			vvi:100263573	93	72.4	1e-11	hypothetical protein LOC100263573
			vvi:100232848	85	558	1e-157	beta-galactosidase
			rcu:RCOM_1378650	91	270	2e-71	40S ribosomal protein S4, putative; K02987 small subunit ribosomal protein S4e	|Genetic Information Processing; Translation; Ribosome [BR:ko03011];|Genetic Information Processing; Translation; Ribosome [PATH:ko03010-Map:ko03010];|
			pop:POPTR_827781	79	581	1e-164	glutamine synthetase (EC:6.3.1.2); K01915 glutamine synthetase [EC:6.3.1.2]	|Environmental Information Processing; Signal Transduction; Two-component system [PATH:ko02020-Map:ko02020];|Metabolism; Amino Acid Metabolism; Alanine, aspartate and glutamate metabolism [PATH:ko00250-Map:ko00250];|Metabolism; Amino Acid Metabolism; Arginine and proline metabolism [PATH:ko00330-Map:ko00330];|Metabolism; Energy Metabolism; Nitrogen metabolism [PATH:ko00910-Map:ko00910];|Organisma…
			vvi:100260882	62	209	3e-52	hypothetical protein LOC100260882; K12876 RNA-binding protein 8A	|Genetic Information Processing; Transcription; Spliceosome [BR:ko03041];|Genetic Information Processing; Transcription; Spliceosome [PATH:ko03040-Map:ko03040];|Genetic Information Processing; Translation; RNA transport [PATH:ko03013-Map:ko03013];|Genetic Information Processing; Translation; mRNA surveillance pathway [PATH:ko03015-Map:ko03015];|
			rcu:RCOM_1594430	82	826	0	acyltransferase, putative
			pop:POPTR_737849	96	166	7e-40	hypothetical protein; K11097 small nuclear ribonucleoprotein E	|Genetic Information Processing; Replication and Repair; DNA replication proteins [BR:ko03032];|Genetic Information Processing; Transcription; Spliceosome [BR:ko03041];|Genetic Information Processing; Transcription; Spliceosome [PATH:ko03040-Map:ko03040];|
			rcu:RCOM_1337330	87	462	1e-128	GTP-dependent nucleic acid-binding protein engD, putative; K06942	|Unclassified; Poorly Characterized; General function prediction only|
			vvi:100259987	89	162	9e-39	hypothetical protein LOC100259987; K06630 tyrosine 3-monooxygenase/tryptophan 5-monooxygenase activation protein	|Cellular Processes; Cell Growth and Death; Cell cycle [PATH:ko04110-Map:ko04110];|Cellular Processes; Cell Growth and Death; Oocyte meiosis [PATH:ko04114-Map:ko04114];|Organismal Systems; Nervous System; Neurotrophin signaling pathway [PATH:ko04722-Map:ko04722];|
			rcu:RCOM_1303660	69	466	1e-129	Aspartic proteinase precursor, putative (EC:3.4.23.40); K08245 phytepsin [EC:3.4.23.40]	|Metabolism; Enzyme Families; Peptidases [BR:ko01002];|
			vvi:100249171	52	519	1e-145	hypothetical protein LOC100249171
			sbi:SORBI_03g018290	76	209	9e-53	hypothetical protein; K03950 NADH dehydrogenase (ubiquinone) 1 alpha subcomplex 6 [EC:1.6.5.3 1.6.99.3]	|Human Diseases; Neurodegenerative Diseases; Alzheimer's disease [PATH:ko05010-Map:ko05010];|Human Diseases; Neurodegenerative Diseases; Huntington's disease [PATH:ko05016-Map:ko05016];|Human Diseases; Neurodegenerative Diseases; Parkinson's disease [PATH:ko05012-Map:ko05012];|Metabolism; Energy Metabolism; Oxidative phosphorylation [PATH:ko00190-Map:ko00190];|
			ath:AT1G70420	37	136	2e-30	hypothetical protein
			vvi:100241247	64	127	4e-28	hypothetical protein LOC100241247
			rcu:RCOM_0471660	69	1880	0	ATP-binding cassette transporter, putative (EC:3.6.3.28)
			rcu:RCOM_0471660	68	1884	0	ATP-binding cassette transporter, putative (EC:3.6.3.28)
			vvi:100232918	71	1492	0	ABC; ABC transporter-like
			vvi:100232918	71	1493	0	ABC; ABC transporter-like
			rcu:RCOM_0471430	61	295	4e-78	ATP-binding cassette transporter, putative (EC:3.6.3.28 3.6.3.31)
			rcu:RCOM_0471430	64	294	7e-78	ATP-binding cassette transporter, putative (EC:3.6.3.28 3.6.3.31)
			vvi:100245528	76	85.9	8e-16	hypothetical protein LOC100245528
			vvi:100256361	60	130	4e-29	hypothetical protein LOC100256361; K02721 photosystem II PsbW protein	|Metabolism; Energy Metabolism; Photosynthesis [PATH:ko00195-Map:ko00195];|Metabolism; Energy Metabolism; Photosynthesis proteins [BR:ko00194];|
			rcu:RCOM_0483250	91	206	4e-52	chlorophyll A/B binding protein, putative; K08913 light-harvesting complex II chlorophyll a/b binding protein 2	|Metabolism; Energy Metabolism; Photosynthesis - antenna proteins [PATH:ko00196-Map:ko00196];|Metabolism; Energy Metabolism; Photosynthesis proteins [BR:ko00194];|
			rcu:RCOM_0483250	88	198	9e-50	chlorophyll A/B binding protein, putative; K08913 light-harvesting complex II chlorophyll a/b binding protein 2	|Metabolism; Energy Metabolism; Photosynthesis - antenna proteins [PATH:ko00196-Map:ko00196];|Metabolism; Energy Metabolism; Photosynthesis proteins [BR:ko00194];|
			rcu:RCOM_1227380	71	649	0	acyltransferase, putative
			vvi:100249995	64	551	1e-154	hypothetical protein LOC100249995
			vvi:100249995	64	549	1e-154	hypothetical protein LOC100249995
			vvi:100249995	71	547	1e-153	hypothetical protein LOC100249995
			vvi:100249995	71	545	1e-153	hypothetical protein LOC100249995
			vvi:100257524	71	952	0	hypothetical protein LOC100257524; K00232 acyl-CoA oxidase [EC:1.3.3.6]	|Cellular Processes; Transport and Catabolism; Peroxisome [PATH:ko04146-Map:ko04146];|Metabolism; Lipid Metabolism; Biosynthesis of unsaturated fatty acids [PATH:ko01040-Map:ko01040];|Metabolism; Lipid Metabolism; Fatty acid metabolism [PATH:ko00071-Map:ko00071];|Metabolism; Lipid Metabolism; alpha-Linolenic acid metabolism [PATH:ko00592-Map:ko00592];|Organismal Systems; Endocrine System; PPAR si…
			vvi:100244317	53	154	7e-36	hypothetical protein LOC100244317
			vvi:100265002	78	452	1e-125	hypothetical protein LOC100265002
			pop:POPTR_821627	85	360	5e-98	aquaporin, MIP family, PIP subfamily
			rcu:RCOM_1274640	55	356	2e-96	ubiquitin-protein ligase, putative
			rcu:RCOM_1274640	56	359	2e-97	ubiquitin-protein ligase, putative
			isc:IscW_ISCW024385	75	62.8	4e-15	hypothetical protein
			isc:IscW_ISCW024385	75	62.8	3e-15	hypothetical protein
			pop:POPTR_561796	67	348	5e-94	hypothetical protein
			vvi:100233124	58	413	1e-113	RD22-like protein
			pop:POPTR_561796	67	348	4e-94	hypothetical protein
			vvi:100233124	58	412	1e-113	RD22-like protein
			vvi:100244683	72	223	7e-57	hypothetical protein LOC100244683; K08905 photosystem I subunit V	|Metabolism; Energy Metabolism; Photosynthesis [PATH:ko00195-Map:ko00195];|Metabolism; Energy Metabolism; Photosynthesis proteins [BR:ko00194];|
			vvi:100262760	66	505	1e-141	hypothetical protein LOC100262760
			rcu:RCOM_1046590	84	506	1e-141	hypothetical protein
			pop:POPTR_1105818	51	594	1e-168	hypothetical protein
			vvi:100260765	51	263	2e-68	hypothetical protein LOC100260765
			ath:AT1G07790	100	177	4e-43	HTB1; HTB1; DNA binding; K11252 histone H2B	|Genetic Information Processing; Replication and Repair; Chromosome [BR:ko03036];|Human Diseases; Immune System Diseases; Systemic lupus erythematosus [PATH:ko05322-Map:ko05322];|
			vvi:100250874	90	273	7e-72	hypothetical protein LOC100250874; K02900 large subunit ribosomal protein L27Ae	|Genetic Information Processing; Translation; Ribosome [BR:ko03011];|Genetic Information Processing; Translation; Ribosome [PATH:ko03010-Map:ko03010];|
			vvi:100250874	86	264	3e-69	hypothetical protein LOC100250874; K02900 large subunit ribosomal protein L27Ae	|Genetic Information Processing; Translation; Ribosome [BR:ko03011];|Genetic Information Processing; Translation; Ribosome [PATH:ko03010-Map:ko03010];|
			vvi:100250874	70	131	1e-29	hypothetical protein LOC100250874; K02900 large subunit ribosomal protein L27Ae	|Genetic Information Processing; Translation; Ribosome [BR:ko03011];|Genetic Information Processing; Translation; Ribosome [PATH:ko03010-Map:ko03010];|
			vvi:100250725	71	958	0	hypothetical protein LOC100250725
			zma:542216	42	98.2	4e-19	mlg3, MGL3; lea protein group3
			vvi:100258567	33	118	5e-25	hypothetical protein
			pop:POPTR_553127	67	208	3e-52	hypothetical protein
			osa:6450143	95	758	0	nad5, OrsajM_p05; NADH dehydrogenase subunit 5; K03883 NADH dehydrogenase I subunit 5 [EC:1.6.5.3]	|Human Diseases; Neurodegenerative Diseases; Parkinson's disease [PATH:ko05012-Map:ko05012];|Metabolism; Energy Metabolism; Oxidative phosphorylation [PATH:ko00190-Map:ko00190];|
			osa:6450143	95	1120	0	nad5, OrsajM_p05; NADH dehydrogenase subunit 5; K03883 NADH dehydrogenase I subunit 5 [EC:1.6.5.3]	|Human Diseases; Neurodegenerative Diseases; Parkinson's disease [PATH:ko05012-Map:ko05012];|Metabolism; Energy Metabolism; Oxidative phosphorylation [PATH:ko00190-Map:ko00190];|
			vvi:100246244	65	253	1e-65	hypothetical protein LOC100246244
			vvi:100254060	78	496	1e-139	hypothetical protein LOC100254060; K01530 phospholipid-translocating ATPase [EC:3.6.3.1]	|Unclassified; Metabolism; Energy metabolism|
			vvi:100258865	77	1277	0	hypothetical protein LOC100258865; K02154 V-type H+-transporting ATPase subunit I [EC:3.6.3.14]	|Cellular Processes; Transport and Catabolism; Lysosome [PATH:ko04142-Map:ko04142];|Cellular Processes; Transport and Catabolism; Phagosome [PATH:ko04145-Map:ko04145];|Human Diseases; Immune System Diseases; Rheumatoid arthritis [PATH:ko05323-Map:ko05323];|Human Diseases; Infectious Diseases; Epithelial cell signaling in Helicobacter pylori infection [PATH:ko05120-Map:ko05120];|Human Diseases; In…
			vvi:100258865	77	1277	0	hypothetical protein LOC100258865; K02154 V-type H+-transporting ATPase subunit I [EC:3.6.3.14]	|Cellular Processes; Transport and Catabolism; Lysosome [PATH:ko04142-Map:ko04142];|Cellular Processes; Transport and Catabolism; Phagosome [PATH:ko04145-Map:ko04145];|Human Diseases; Immune System Diseases; Rheumatoid arthritis [PATH:ko05323-Map:ko05323];|Human Diseases; Infectious Diseases; Epithelial cell signaling in Helicobacter pylori infection [PATH:ko05120-Map:ko05120];|Human Diseases; In…
			vvi:100259359	52	349	3e-94	hypothetical protein LOC100259359
			vvi:100259359	45	149	8e-35	hypothetical protein LOC100259359
			vvi:100264547	56	99	1e-19	hypothetical protein LOC100264547
			vvi:100264547	56	99	1e-19	hypothetical protein LOC100264547
			pop:POPTR_754236	78	456	1e-126	hypothetical protein
			pop:POPTR_735178	68	499	1e-139	CADL4; cinnamyl alcohol dehydrogenase-like protein
			pop:POPTR_735178	68	502	1e-140	CADL4; cinnamyl alcohol dehydrogenase-like protein
			pop:POPTR_735178	64	486	1e-135	CADL4; cinnamyl alcohol dehydrogenase-like protein
			pop:POPTR_735178	64	488	1e-136	CADL4; cinnamyl alcohol dehydrogenase-like protein
			pop:POPTR_723209	53	275	4e-72	hypothetical protein
			rcu:RCOM_0143290	32	161	5e-38	DNA-binding protein RAV1, putative; K09287 RAV-like factor	|Genetic Information Processing; Transcription; Transcription factors [BR:ko03000];|
			vvi:100259819	45	118	7e-25	hypothetical protein LOC100259819
			pop:POPTR_657075	83	279	2e-73	hypothetical protein
			pop:POPTR_657075	83	279	2e-73	hypothetical protein
			pop:POPTR_657075	83	280	6e-74	hypothetical protein
			pop:POPTR_711735	82	491	1e-137	aquaporin, MIP family, PIP subfamily
			vvi:100241198	90	396	1e-109	hypothetical protein LOC100241198; K14502 protein brassinosteroid insensitive 2 [EC:2.7.11.1]	|Environmental Information Processing; Signal Transduction; Plant hormone signal transduction [PATH:ko04075-Map:ko04075];|Metabolism; Enzyme Families; Protein kinases [BR:ko01001];|
			vvi:100256123	78	578	1e-163	hypothetical protein LOC100256123; K01530 phospholipid-translocating ATPase [EC:3.6.3.1]	|Unclassified; Metabolism; Energy metabolism|
			vvi:100260935	53	469	1e-130	hypothetical protein LOC100260935
			rcu:RCOM_0811570	83	902	0	d-3-phosphoglycerate dehydrogenase, putative (EC:1.1.1.95); K00058 D-3-phosphoglycerate dehydrogenase [EC:1.1.1.95]	|Metabolism; Amino Acid Metabolism; Glycine, serine and threonine metabolism [PATH:ko00260-Map:ko00260];|Metabolism; Energy Metabolism; Methane metabolism [PATH:ko00680-Map:ko00680];|
			rcu:RCOM_1488110	80	228	4e-58	profilin, putative; K05759 profilin	|Cellular Processes; Cell Motility; Cytoskeleton proteins [BR:ko04812];|Cellular Processes; Cell Motility; Regulation of actin cytoskeleton [PATH:ko04810-Map:ko04810];|Human Diseases; Infectious Diseases; Shigellosis [PATH:ko05131-Map:ko05131];|
			pop:POPTR_818935	91	447	1e-124	hypothetical protein; K02728 20S proteasome subunit alpha 3 [EC:3.4.25.1]	|Genetic Information Processing; Folding, Sorting and Degradation; Proteasome [BR:ko03051];|Genetic Information Processing; Folding, Sorting and Degradation; Proteasome [PATH:ko03050-Map:ko03050];|Metabolism; Enzyme Families; Peptidases [BR:ko01002];|
			vvi:100245154	89	554	1e-156	hypothetical protein LOC100245154; K00514 zeta-carotene desaturase [EC:1.14.99.30]	|Metabolism; Metabolism of Terpenoids and Polyketides; Carotenoid biosynthesis [PATH:ko00906-Map:ko00906];|
			vvi:100246825	100	178	1e-43	hypothetical protein LOC100246825
			pop:POPTR_551211	76	225	2e-57	hypothetical protein; K02951 small subunit ribosomal protein S12e	|Genetic Information Processing; Translation; Ribosome [BR:ko03011];|Genetic Information Processing; Translation; Ribosome [PATH:ko03010-Map:ko03010];|
			rcu:RCOM_1587610	85	305	4e-81	Adenine phosphoribosyltransferase, putative (EC:2.4.2.7); K00759 adenine phosphoribosyltransferase [EC:2.4.2.7]	|Metabolism; Nucleotide Metabolism; Purine metabolism [PATH:ko00230-Map:ko00230];|
			vvi:100253534	58	790	0	hypothetical protein LOC100253534
			vvi:100242244	77	128	6e-28	hypothetical protein LOC100242244
			vvi:100250681	68	161	4e-38	hypothetical protein LOC100250681
			vvi:100246257	72	592	1e-167	hypothetical protein LOC100246257
			vvi:100261841	66	141	1e-32	hypothetical protein LOC100261841
			ath:AT1G30380	83	170	3e-41	PSAK; PSAK (photosystem I subunit K); K02698 photosystem I subunit X	|Metabolism; Energy Metabolism; Photosynthesis [PATH:ko00195-Map:ko00195];|Metabolism; Energy Metabolism; Photosynthesis proteins [BR:ko00194];|
			ath:AT1G16180	74	608	1e-172	TMS membrane family protein / tumour differentially expressed (TDE) family protein
			vvi:100251398	47	157	2e-36	hypothetical protein LOC100251398
			vvi:100248362	76	426	1e-117	hypothetical protein LOC100248362; K05862 voltage-dependent anion channel	|Environmental Information Processing; Signal Transduction; Calcium signaling pathway [PATH:ko04020-Map:ko04020];|Human Diseases; Neurodegenerative Diseases; Huntington's disease [PATH:ko05016-Map:ko05016];|Human Diseases; Neurodegenerative Diseases; Parkinson's disease [PATH:ko05012-Map:ko05012];|
			rcu:RCOM_1281640	71	516	1e-144	Glucan endo-1,3-beta-glucosidase precursor, putative (EC:3.2.1.39)
			rcu:RCOM_1582830	62	320	6e-86	DELLA protein GAI, putative
			pop:POPTR_1107168	65	102	2e-20	hypothetical protein
			vvi:100263047	89	605	1e-171	hypothetical protein LOC100263047
			vvi:100263985	94	154	3e-36	similar to Os11g0657300; K11098 small nuclear ribonucleoprotein F	|Genetic Information Processing; Replication and Repair; DNA replication proteins [BR:ko03032];|Genetic Information Processing; Transcription; Spliceosome [BR:ko03041];|Genetic Information Processing; Transcription; Spliceosome [PATH:ko03040-Map:ko03040];|
			rcu:RCOM_1020490	75	956	0	protein binding protein, putative
			vvi:100252456	81	1013	0	hypothetical protein LOC100252456
			aor:AOR_1_208044	59	114	4e-24	hypothetical protein
			rcu:RCOM_0782170	85	758	0	UDP-glucuronate 5-epimerase, putative (EC:5.1.3.12); K08679 UDP-glucuronate 4-epimerase [EC:5.1.3.6]	|Metabolism; Carbohydrate Metabolism; Amino sugar and nucleotide sugar metabolism [PATH:ko00520-Map:ko00520];|Metabolism; Carbohydrate Metabolism; Starch and sucrose metabolism [PATH:ko00500-Map:ko00500];|
			vvi:4025125	91	437	1e-121	psbB; photosystem II P680 chlorophyll A apoprotein; K02704 photosystem II CP47 chlorophyll apoprotein	|Metabolism; Energy Metabolism; Photosynthesis [PATH:ko00195-Map:ko00195];|Metabolism; Energy Metabolism; Photosynthesis proteins [BR:ko00194];|
			pop:POPTR_833167	77	522	1e-146	hypothetical protein; K09595 minor histocompatibility antigen H13 [EC:3.4.23.-]	|Metabolism; Enzyme Families; Peptidases [BR:ko01002];|
			vvi:100232958	41	72.4	1e-11	plastid hexose transporter
			ath:AT4G24740	75	258	3e-67	AFC2; AFC2 (ARABIDOPSIS FUS3-COMPLEMENTING GENE 2); kinase/ protein kinase; K08287 dual-specificity kinase [EC:2.7.12.1]	|Unclassified; Cellular Processes and Signaling; Signal transduction mechanisms|
			vvi:100256684	89	109	3e-22	hypothetical protein LOC100256684; K02693 photosystem I subunit IV	|Metabolism; Energy Metabolism; Photosynthesis [PATH:ko00195-Map:ko00195];|Metabolism; Energy Metabolism; Photosynthesis proteins [BR:ko00194];|
			rcu:RCOM_1723530	57	130	8e-29	photosystem I reaction center subunit IV A, chloroplast precursor; K02693 photosystem I subunit IV	|Metabolism; Energy Metabolism; Photosynthesis [PATH:ko00195-Map:ko00195];|Metabolism; Energy Metabolism; Photosynthesis proteins [BR:ko00194];|
			rcu:RCOM_0812680	88	183	4e-45	ribosomal protein S9, putative; K02960 small subunit ribosomal protein S16e	|Genetic Information Processing; Translation; Ribosome [BR:ko03011];|Genetic Information Processing; Translation; Ribosome [PATH:ko03010-Map:ko03010];|
			rcu:RCOM_0420140	75	353	2e-95	syntaxin, putative
			ath:AT1G06760	67	88.2	6e-16	histone H1, putative; K11275 histone H1/5	|Genetic Information Processing; Replication and Repair; Chromosome [BR:ko03036];|
			pop:POPTR_799682	61	706	0	epithiospecifier protein
			pop:POPTR_799682	61	705	0	epithiospecifier protein
			pop:POPTR_799682	77	432	1e-119	epithiospecifier protein
			pop:POPTR_799682	77	431	1e-119	epithiospecifier protein
			vvi:100251795	86	787	0	hypothetical protein LOC100251795; K01961 acetyl-CoA carboxylase, biotin carboxylase subunit [EC:6.4.1.2 6.3.4.14]	|Metabolism; Carbohydrate Metabolism; Propanoate metabolism [PATH:ko00640-Map:ko00640];|Metabolism; Carbohydrate Metabolism; Pyruvate metabolism [PATH:ko00620-Map:ko00620];|Metabolism; Energy Metabolism; Carbon fixation pathways in prokaryotes [PATH:ko00720-Map:ko00720];|Metabolism; Lipid Metabolism; Fatty acid biosynthesis [PATH:ko00061-Map:ko00061];|Metabolism; Metabolism of Terpenoids and Poly…
			pop:POPTR_831870	82	155	1e-36	hypothetical protein; K01961 acetyl-CoA carboxylase, biotin carboxylase subunit [EC:6.4.1.2 6.3.4.14]	|Metabolism; Carbohydrate Metabolism; Propanoate metabolism [PATH:ko00640-Map:ko00640];|Metabolism; Carbohydrate Metabolism; Pyruvate metabolism [PATH:ko00620-Map:ko00620];|Metabolism; Energy Metabolism; Carbon fixation pathways in prokaryotes [PATH:ko00720-Map:ko00720];|Metabolism; Lipid Metabolism; Fatty acid biosynthesis [PATH:ko00061-Map:ko00061];|Metabolism; Metabolism of Terpenoids and Poly…
			vvi:100253480	56	333	2e-89	hypothetical protein LOC100253480
			rcu:RCOM_0390960	56	159	3e-37	nucleic acid binding protein, putative
			vvi:100233110	66	355	2e-96	GRIP58; ripening-related protein-like; K01244 5'-methylthioadenosine nucleosidase [EC:3.2.2.16]	|Metabolism; Amino Acid Metabolism; Cysteine and methionine metabolism [PATH:ko00270-Map:ko00270];|
			vvi:100242678	65	185	6e-45	hypothetical protein LOC100242678
			pop:POPTR_800945	73	775	0	hypothetical protein
			pop:POPTR_568257	48	561	1e-158	PPO3; polyphenol oxidase
			vvi:100261982	81	165	1e-39	hypothetical protein LOC100261982
			vvi:100261982	81	165	1e-39	hypothetical protein LOC100261982
			ath:AT4G04610	73	665	0	APR1; APR1 (APS REDUCTASE 1); adenylyl-sulfate reductase (EC:1.8.4.9); K05907 adenylyl-sulfate reductase (glutathione) [EC:1.8.4.9]	|Unclassified; Metabolism; Others|
			rcu:RCOM_0904170	72	675	0	5'-adenylylsulfate reductase 1, chloroplast precursor, putative (EC:1.8.4.9)
			rcu:RCOM_0757660	93	397	1e-109	protein with unknown function (EC:3.1.4.12)
			vvi:100247727	87	351	7e-95	hypothetical protein LOC100247727; K12836 splicing factor U2AF 35 kDa subunit	|Genetic Information Processing; Transcription; Spliceosome [BR:ko03041];|Genetic Information Processing; Transcription; Spliceosome [PATH:ko03040-Map:ko03040];|Human Diseases; Infectious Diseases; Shigellosis [PATH:ko05131-Map:ko05131];|
			pop:POPTR_796704	76	537	0	CPK18; calcium dependent protein kinase 18
			pop:POPTR_796704	80	879	0	CPK18; calcium dependent protein kinase 18
			pop:POPTR_796704	76	537	0	CPK18; calcium dependent protein kinase 18
			pop:POPTR_796704	79	704	0	CPK18; calcium dependent protein kinase 18
			vvi:100252395	68	226	3e-57	hypothetical protein LOC100252395
			pop:POPTR_835145	95	427	1e-118	hypothetical protein; K02985 small subunit ribosomal protein S3e	|Genetic Information Processing; Translation; Ribosome [BR:ko03011];|Genetic Information Processing; Translation; Ribosome [PATH:ko03010-Map:ko03010];|
			vvi:100266287	98	375	1e-102	hypothetical protein LOC100266287; K02985 small subunit ribosomal protein S3e	|Genetic Information Processing; Translation; Ribosome [BR:ko03011];|Genetic Information Processing; Translation; Ribosome [PATH:ko03010-Map:ko03010];|
			vvi:100252479	81	593	1e-167	hypothetical protein LOC100252479
			vvi:100252479	81	613	1e-174	hypothetical protein LOC100252479
			vvi:100253669	78	78.6	1e-13	hypothetical protein LOC100253669
			pop:POPTR_719856	65	730	0	GRAS86; DELLA domain GRAS family transcription factor, GA insensitive (GAI), GA1-3 1 (RGA1) repressor protein; K14494 DELLA protein	|Environmental Information Processing; Signal Transduction; Plant hormone signal transduction [PATH:ko04075-Map:ko04075];|
			vvi:100266114	80	474	1e-132	similar to TIP1 (TIP GROWTH DEFECTIVE 1)
			vvi:100253791	76	219	2e-55	hypothetical protein LOC100253791; K03014 DNA-directed RNA polymerases I, II, and III subunit RPABC2	|Genetic Information Processing; Replication and Repair; DNA repair and recombination proteins [BR:ko03400];|Genetic Information Processing; Transcription; RNA polymerase [PATH:ko03020-Map:ko03020];|Human Diseases; Neurodegenerative Diseases; Huntington's disease [PATH:ko05016-Map:ko05016];|Metabolism; Nucleotide Metabolism; Purine metabolism [PATH:ko00230-Map:ko00230];|Metabolism; Nucleotide Met…
			vvi:100253791	76	218	4e-55	hypothetical protein LOC100253791; K03014 DNA-directed RNA polymerases I, II, and III subunit RPABC2	|Genetic Information Processing; Replication and Repair; DNA repair and recombination proteins [BR:ko03400];|Genetic Information Processing; Transcription; RNA polymerase [PATH:ko03020-Map:ko03020];|Human Diseases; Neurodegenerative Diseases; Huntington's disease [PATH:ko05016-Map:ko05016];|Metabolism; Nucleotide Metabolism; Purine metabolism [PATH:ko00230-Map:ko00230];|Metabolism; Nucleotide Met…
			rcu:RCOM_0613730	55	667	0	serine-threonine protein kinase, plant-type, putative (EC:2.7.10.2)
			vvi:100253947	69	135	4e-30	hypothetical protein LOC100253947
			rcu:RCOM_0605410	78	1064	0	eukaryotic translation initiation factor 2c, putative
			rcu:RCOM_0605410	85	636	1e-180	eukaryotic translation initiation factor 2c, putative
			rcu:RCOM_0605410	80	241	9e-63	eukaryotic translation initiation factor 2c, putative
			vvi:100255358	38	182	4e-44	hypothetical protein LOC100255358; K14709 solute carrier family 39 (zinc transporter), member 1/2/3
			rcu:RCOM_1434170	80	457	1e-127	WD-repeat protein, putative
			hmo:HM1_3148	61	79.3	7e-15	hypothetical protein
			rcu:RCOM_0866340	65	238	3e-61	amino acid transporter, putative
			rcu:RCOM_0866340	65	207	5e-52	amino acid transporter, putative
			rcu:RCOM_0866340	65	238	2e-61	amino acid transporter, putative
			rcu:RCOM_0866340	65	207	4e-52	amino acid transporter, putative
			rcu:RCOM_0866340	79	277	2e-73	amino acid transporter, putative
			rcu:RCOM_0866340	80	257	2e-67	amino acid transporter, putative
			pop:POPTR_646369	85	189	6e-47	PtrLAT4; neutral amino acid transport protein
			pop:POPTR_646369	84	185	8e-46	PtrLAT4; neutral amino acid transport protein
			vvi:100267611	87	192	9e-48	hypothetical protein LOC100267611
			vvi:100247760	84	166	5e-40	hypothetical protein LOC100247760
			vvi:100258264	44	155	6e-36	hypothetical protein LOC100258264
			vvi:100232844	71	697	0	VVSUC11; sucrose transporter-like
			vvi:100247958	61	468	1e-130	hypothetical protein LOC100247958; K14497 protein phosphatase 2C [EC:3.1.3.16]	|Environmental Information Processing; Signal Transduction; Plant hormone signal transduction [PATH:ko04075-Map:ko04075];|
			vvi:100254714	79	317	7e-85	hypothetical protein LOC100254714
			pop:POPTR_784551	34	143	2e-32	ERF68; AP2/ERF domain-containing transcription factor
			rcu:RCOM_1281990	63	244	8e-63	DNA binding protein, putative
			pop:POPTR_568201	84	528	1e-148	thiazole synthase; K03146 thiamine biosynthetic enzyme	|Unclassified; Poorly Characterized; General function prediction only|
			vvi:100254974	75	775	0	hypothetical protein LOC100254974
			vvi:100256628	84	175	1e-42	hypothetical protein LOC100256628; K02553 regulator of ribonuclease activity A	|Unclassified; Metabolism; Metabolism of cofactors and vitamins|
			ath:AT1G02305	70	506	1e-141	cathepsin B-like cysteine protease, putative
			pop:POPTR_552399	70	508	1e-142	hypothetical protein
			vvi:100244949	39	186	2e-45	hypothetical protein LOC100244949
			zma:100282847	91	897	0	gpm540b; LOC100282847; K00012 UDPglucose 6-dehydrogenase [EC:1.1.1.22]	|Metabolism; Carbohydrate Metabolism; Amino sugar and nucleotide sugar metabolism [PATH:ko00520-Map:ko00520];|Metabolism; Carbohydrate Metabolism; Ascorbate and aldarate metabolism [PATH:ko00053-Map:ko00053];|Metabolism; Carbohydrate Metabolism; Pentose and glucuronate interconversions [PATH:ko00040-Map:ko00040];|Metabolism; Carbohydrate Metabolism; Starch and sucrose metabolism [PATH:ko00500-Map…
			ath:AT5G22880	98	157	3e-37	HTB2; HTB2; DNA binding; K11252 histone H2B	|Genetic Information Processing; Replication and Repair; Chromosome [BR:ko03036];|Human Diseases; Immune System Diseases; Systemic lupus erythematosus [PATH:ko05322-Map:ko05322];|
			vvi:100241976	82	582	1e-164	hypothetical protein LOC100241976; K02641 ferredoxin--NADP+ reductase [EC:1.18.1.2]	|Metabolism; Energy Metabolism; Photosynthesis [PATH:ko00195-Map:ko00195];|Metabolism; Energy Metabolism; Photosynthesis proteins [BR:ko00194];|
			osa:4341684	90	265	1e-69	Os06g0650100
			bta:100337426	95	148	1e-34	hypothetical protein LOC100337426
			vvi:100264151	50	147	5e-34	hypothetical protein LOC100264151; K13448 calcium-binding protein CML	|Organismal Systems; Environmental Adaptation; Plant-pathogen interaction [PATH:ko04626-Map:ko04626];|
			zma:100192931	100	162	7e-39	H4C14, H4C13, H4C7; histone H4; K11254 histone H4	|Genetic Information Processing; Replication and Repair; Chromosome [BR:ko03036];|Human Diseases; Immune System Diseases; Systemic lupus erythematosus [PATH:ko05322-Map:ko05322];|
			vvi:100266411	53	141	3e-52	hypothetical protein LOC100266411
			vvi:100266411	56	226	2e-57	hypothetical protein LOC100266411
			vvi:100264420	72	476	1e-132	hypothetical protein LOC100264420; K00121 S-(hydroxymethyl)glutathione dehydrogenase / alcohol dehydrogenase [EC:1.1.1.284 1.1.1.1]	|Metabolism; Amino Acid Metabolism; Tyrosine metabolism [PATH:ko00350-Map:ko00350];|Metabolism; Carbohydrate Metabolism; Glycolysis / Gluconeogenesis [PATH:ko00010-Map:ko00010];|Metabolism; Energy Metabolism; Methane metabolism [PATH:ko00680-Map:ko00680];|Metabolism; Lipid Metabolism; Fatty acid metabolism [PATH:ko00071-Map:ko00071];|Metabolism; Metabolism of Cofactors and Vitamins; Retinol metab…
			rcu:RCOM_1581410	74	434	1e-120	hevamine-A precursor, putative (EC:3.2.1.17)
			pop:POPTR_784551	46	149	2e-38	ERF68; AP2/ERF domain-containing transcription factor
			rcu:RCOM_1186440	38	181	8e-44	Histone deacetylase 2a, putative
			ecb:100146170	84	86.3	6e-16	similar to hCG2040151
			pop:POPTR_777297	71	574	1e-162	hypothetical protein
			pop:POPTR_837541	84	339	1e-91	hypothetical protein
			pop:POPTR_830744	91	202	1e-50	hypothetical protein; K02898 large subunit ribosomal protein L26e	|Genetic Information Processing; Translation; Ribosome [BR:ko03011];|Genetic Information Processing; Translation; Ribosome [PATH:ko03010-Map:ko03010];|
			pop:POPTR_751215	79	739	0	hydrolase, hydrolyzing O-glycosyl compounds (EC:3.2.1.4)
			pop:POPTR_751215	81	726	0	hydrolase, hydrolyzing O-glycosyl compounds (EC:3.2.1.4)
			rcu:RCOM_0465050	51	237	7e-61	carnitine racemase, putative
			pop:POPTR_176203	75	123	7e-27	hypothetical protein
			pop:POPTR_707473	70	353	2e-95	hypothetical protein
			pop:POPTR_821310	68	351	5e-95	hypothetical protein
			rcu:RCOM_1328320	82	416	1e-114	hypothetical protein
			vvi:100264930	87	317	6e-85	hypothetical protein LOC100264930
			vvi:100246457	92	197	2e-49	hypothetical protein LOC100246457; K08916 light-harvesting complex II chlorophyll a/b binding protein 5	|Metabolism; Energy Metabolism; Photosynthesis - antenna proteins [PATH:ko00196-Map:ko00196];|Metabolism; Energy Metabolism; Photosynthesis proteins [BR:ko00194];|
			ath:AT1G75630	74	220	1e-55	AVA-P4; AVA-P4; ATPase; K02155 V-type H+-transporting ATPase 16kDa proteolipid subunit [EC:3.6.3.14]	|Cellular Processes; Transport and Catabolism; Lysosome [PATH:ko04142-Map:ko04142];|Cellular Processes; Transport and Catabolism; Phagosome [PATH:ko04145-Map:ko04145];|Human Diseases; Immune System Diseases; Rheumatoid arthritis [PATH:ko05323-Map:ko05323];|Human Diseases; Infectious Diseases; Epithelial cell signaling in Helicobacter pylori infection [PATH:ko05120-Map:ko05120];|Human Diseases; In…
			vvi:100253872	84	301	2e-80	similar to HOG1 (HOMOLOGY-DEPENDENT GENE SILENCING 1); adenosylhomocysteinase; K01251 adenosylhomocysteinase [EC:3.3.1.1]	|Metabolism; Amino Acid Metabolism; Cysteine and methionine metabolism [PATH:ko00270-Map:ko00270];|
			vvi:100266244	42	119	7e-26	hypothetical protein LOC100266244
			rcu:RCOM_1620370	62	102	4e-20	SP1L, putative
			rcu:RCOM_1602260	76	342	1e-92	phosphofructokinase, putative (EC:2.7.1.90); K00895 pyrophosphate--fructose-6-phosphate 1-phosphotransferase [EC:2.7.1.90]	|Metabolism; Carbohydrate Metabolism; Fructose and mannose metabolism [PATH:ko00051-Map:ko00051];|
			pop:POPTR_832971	54	95.9	2e-18	large subunit ribosomal protein LP2; K02943 large subunit ribosomal protein LP2	|Genetic Information Processing; Translation; Ribosome [BR:ko03011];|Genetic Information Processing; Translation; Ribosome [PATH:ko03010-Map:ko03010];|
			vvi:100260169	79	615	1e-174	hypothetical protein LOC100260169; K01100 sedoheptulose-bisphosphatase [EC:3.1.3.37]	|Metabolism; Energy Metabolism; Carbon fixation in photosynthetic organisms [PATH:ko00710-Map:ko00710];|
			pop:POPTR_592381	65	236	2e-60	hypothetical protein
			pop:POPTR_710485	58	103	1e-20	hypothetical protein
			rcu:RCOM_0660930	83	488	1e-136	triosephosphate isomerase, putative (EC:5.3.1.1); K01803 triosephosphate isomerase (TIM) [EC:5.3.1.1]	|Metabolism; Carbohydrate Metabolism; Fructose and mannose metabolism [PATH:ko00051-Map:ko00051];|Metabolism; Carbohydrate Metabolism; Glycolysis / Gluconeogenesis [PATH:ko00010-Map:ko00010];|Metabolism; Carbohydrate Metabolism; Inositol phosphate metabolism [PATH:ko00562-Map:ko00562];|Metabolism; Energy Metabolism; Carbon fixation in photosynthetic organisms [PATH:ko00710-Map:ko00710];|
			vvi:100263561	62	634	1e-180	hypothetical protein LOC100263561
			vvi:100264205	79	291	4e-77	hypothetical protein LOC100264205
			vvi:100254414	84	794	0	hypothetical protein LOC100254414
			pop:POPTR_593108	44	222	4e-56	hypothetical protein
			vvi:100253669	73	401	1e-110	hypothetical protein LOC100253669
			rcu:RCOM_1677000	89	602	1e-170	ribonucleoside-diphosphate reductase small chain, putative (EC:1.17.4.1); K10808 ribonucleoside-diphosphate reductase subunit M2 [EC:1.17.4.1]	|Cellular Processes; Cell Growth and Death; p53 signaling pathway [PATH:ko04115-Map:ko04115];|Genetic Information Processing; Replication and Repair; DNA repair and recombination proteins [BR:ko03400];|Metabolism; Metabolism of Other Amino Acids; Glutathione metabolism [PATH:ko00480-Map:ko00480];|Metabolism; Nucleotide Metabolism; Purine metabolism [PATH:ko00230-Map:ko00230];|Metabolism; Nucleoti…
			rcu:RCOM_0262230	95	280	2e-74	Phenylalanine ammonia-lyase, putative (EC:4.3.1.24); K10775 phenylalanine ammonia-lyase [EC:4.3.1.24]	|Metabolism; Amino Acid Metabolism; Phenylalanine metabolism [PATH:ko00360-Map:ko00360];|Metabolism; Biosynthesis of Other Secondary Metabolites; Phenylpropanoid biosynthesis [PATH:ko00940-Map:ko00940];|Metabolism; Energy Metabolism; Nitrogen metabolism [PATH:ko00910-Map:ko00910];|
			vvi:100247951	53	184	1e-44	hypothetical protein LOC100247951
			vvi:100232918	72	178	1e-43	ABC; ABC transporter-like
			vvi:100254371	53	185	3e-45	hypothetical protein LOC100254371
			rcu:RCOM_0350190	88	179	2e-43	histone h2b, putative; K11252 histone H2B	|Genetic Information Processing; Replication and Repair; Chromosome [BR:ko03036];|Human Diseases; Immune System Diseases; Systemic lupus erythematosus [PATH:ko05322-Map:ko05322];|
			vvi:100243560	92	743	0	METK5; S-adenosylmethionine synthetase 5; K00789 S-adenosylmethionine synthetase [EC:2.5.1.6]	|Metabolism; Amino Acid Metabolism; Cysteine and methionine metabolism [PATH:ko00270-Map:ko00270];|
			pop:POPTR_198984	76	272	4e-71	allene-oxide cyclase family protein (EC:5.3.99.6)
			pop:POPTR_828007	92	587	1e-166	hypothetical protein; K03347 cullin 1	|Cellular Processes; Cell Growth and Death; Cell cycle - yeast [PATH:ko04111-Map:ko04111];|Cellular Processes; Cell Growth and Death; Cell cycle [PATH:ko04110-Map:ko04110];|Cellular Processes; Cell Growth and Death; Oocyte meiosis [PATH:ko04114-Map:ko04114];|Environmental Information Processing; Signal Transduction; TGF-beta signaling pathway [PATH:ko04350-Map:ko04350];|Environmental Information …
			vvi:100247366	99	411	1e-113	hypothetical protein LOC100247366; K07374 tubulin alpha	|Cellular Processes; Cell Communication; Gap junction [PATH:ko04540-Map:ko04540];|Cellular Processes; Cell Motility; Cytoskeleton proteins [BR:ko04812];|Cellular Processes; Transport and Catabolism; Phagosome [PATH:ko04145-Map:ko04145];|Human Diseases; Infectious Diseases; Pathogenic Escherichia coli infection [PATH:ko05130-Map:ko05130];|
			pop:POPTR_824354	92	186	4e-46	hypothetical protein
			rcu:RCOM_1316030	66	371	1e-101	ATP binding protein, putative
			pop:POPTR_738040	82	328	4e-88	hypothetical protein; K03098 outer membrane lipoprotein Blc	|Unclassified; Cellular Processes and Signaling; Membrane and intracellular structural molecules|
			vvi:100243340	98	103	3e-21	hypothetical protein LOC100243340; K02947 small subunit ribosomal protein S10e	|Genetic Information Processing; Translation; Ribosome [BR:ko03011];|Genetic Information Processing; Translation; Ribosome [PATH:ko03010-Map:ko03010];|
			vvi:100243340	95	197	8e-49	hypothetical protein LOC100243340; K02947 small subunit ribosomal protein S10e	|Genetic Information Processing; Translation; Ribosome [BR:ko03011];|Genetic Information Processing; Translation; Ribosome [PATH:ko03010-Map:ko03010];|
			vvi:100243340	95	194	1e-48	hypothetical protein LOC100243340; K02947 small subunit ribosomal protein S10e	|Genetic Information Processing; Translation; Ribosome [BR:ko03011];|Genetic Information Processing; Translation; Ribosome [PATH:ko03010-Map:ko03010];|
			rcu:RCOM_1673220	72	553	1e-155	Triose phosphate/phosphate translocator, chloroplast precursor, putative
			vvi:100250912	64	381	1e-104	similar to inositol polyphosphate multikinase
			rcu:RCOM_0108620	57	181	4e-44	30S ribosomal protein S20, putative
			vvi:100243259	64	370	1e-100	hypothetical protein LOC100243259
			vvi:100258490	86	386	1e-105	hypothetical protein LOC100258490; K01507 inorganic pyrophosphatase [EC:3.6.1.1]	|Metabolism; Energy Metabolism; Oxidative phosphorylation [PATH:ko00190-Map:ko00190];|
			rcu:RCOM_1121650	91	773	0	glutamate dehydrogenase, putative (EC:1.4.1.3); K00261 glutamate dehydrogenase (NAD(P)+) [EC:1.4.1.3]	|Metabolism; Amino Acid Metabolism; Alanine, aspartate and glutamate metabolism [PATH:ko00250-Map:ko00250];|Metabolism; Amino Acid Metabolism; Arginine and proline metabolism [PATH:ko00330-Map:ko00330];|Metabolism; Energy Metabolism; Nitrogen metabolism [PATH:ko00910-Map:ko00910];|Metabolism; Metabolism of Other Amino Acids; D-Glutamine and D-glutamate metabolism [PATH:ko00471-Map:ko00471];|Organ…
			pop:POPTR_575509	87	748	0	glutamate dehydrogenase (NAD(P)+) (EC:1.4.1.3); K00261 glutamate dehydrogenase (NAD(P)+) [EC:1.4.1.3]	|Metabolism; Amino Acid Metabolism; Alanine, aspartate and glutamate metabolism [PATH:ko00250-Map:ko00250];|Metabolism; Amino Acid Metabolism; Arginine and proline metabolism [PATH:ko00330-Map:ko00330];|Metabolism; Energy Metabolism; Nitrogen metabolism [PATH:ko00910-Map:ko00910];|Metabolism; Metabolism of Other Amino Acids; D-Glutamine and D-glutamate metabolism [PATH:ko00471-Map:ko00471];|Organ…
			ath:AT5G07440	84	733	0	GDH2; GDH2 (GLUTAMATE DEHYDROGENASE 2); ATP binding / glutamate dehydrogenase [NAD(P)+]/ glutamate dehydrogenase/ oxidoreductase (EC:1.4.1.3); K00261 glutamate dehydrogenase (NAD(P)+) [EC:1.4.1.3]	|Metabolism; Amino Acid Metabolism; Alanine, aspartate and glutamate metabolism [PATH:ko00250-Map:ko00250];|Metabolism; Amino Acid Metabolism; Arginine and proline metabolism [PATH:ko00330-Map:ko00330];|Metabolism; Energy Metabolism; Nitrogen metabolism [PATH:ko00910-Map:ko00910];|Metabolism; Metabolism of Other Amino Acids; D-Glutamine and D-glutamate metabolism [PATH:ko00471-Map:ko00471];|Organ…
			rcu:RCOM_1121650	91	773	0	glutamate dehydrogenase, putative (EC:1.4.1.3); K00261 glutamate dehydrogenase (NAD(P)+) [EC:1.4.1.3]	|Metabolism; Amino Acid Metabolism; Alanine, aspartate and glutamate metabolism [PATH:ko00250-Map:ko00250];|Metabolism; Amino Acid Metabolism; Arginine and proline metabolism [PATH:ko00330-Map:ko00330];|Metabolism; Energy Metabolism; Nitrogen metabolism [PATH:ko00910-Map:ko00910];|Metabolism; Metabolism of Other Amino Acids; D-Glutamine and D-glutamate metabolism [PATH:ko00471-Map:ko00471];|Organ…
			ath:AT1G16320	75	350	1e-94	hypothetical protein
			vvi:100260008	71	1004	0	hypothetical protein LOC100260008
			vvi:100252511	63	512	1e-143	hypothetical protein LOC100252511; K14209 solute carrier family 36 (proton-coupled amino acid transporter), member 1	|Organismal Systems; Digestive System; Protein digestion and absorption [PATH:ko04974-Map:ko04974];|
			vvi:100252511	63	512	1e-143	hypothetical protein LOC100252511; K14209 solute carrier family 36 (proton-coupled amino acid transporter), member 1	|Organismal Systems; Digestive System; Protein digestion and absorption [PATH:ko04974-Map:ko04974];|
			vvi:100263951	51	194	2e-47	hypothetical protein LOC100263951
			vvi:100256940	65	157	2e-36	hypothetical protein LOC100256940
			ath:AT5G14040	95	140	8e-32	mitochondrial phosphate transporter
[truncated: 28,706 more rows]

## Sheet: Sheet2
Additional Table S6 Genes potentially controlling bolting and flowering
Unigene name	Best hits	Annotation
comp31017_c0_seq1	ath:AT2G06210	ELF8; ELF8 (EARLY FLOWERING 8); binding
comp31017_c0_seq1	vvi:100255122	FCA; flowering time control
comp30862_c0_seq1	ath:AT3G19980	ATFYPP3 (FLOWER-SPECIFIC, PHYTOCHROME-ASSOCIATED PROTEIN PHOSPHATASE 3); protein binding / protein serine/threonine kinase/ protein serine/threonine phosphatase; K01090 protein phosphatase [EC:3.1.3.16]
comp14339_c0_seq1	vvi:100233029	AP3; flowering-related B-class MADS-box protein APETALA3; K09264 MADS-box transcription factor, plant
comp25872_c0_seq1	vvi:100267653	FLC; flowering locus C
comp7250_c0_seq1	ath:AT3G19980	ATFYPP3 (FLOWER-SPECIFIC, PHYTOCHROME-ASSOCIATED PROTEIN PHOSPHATASE 3); protein binding / protein serine/threonine kinase/ protein serine/threonine phosphatase; K01090 protein phosphatase [EC:3.1.3.16]
comp20766_c0_seq1	ath:AT1G79730	ELF7; ELF7 (EARLY FLOWERING 7)
comp33151_c0_seq1	vvi:100252876	similar to embryonic flower 2
comp33566_c0_seq1	vvi:100248703	similar to PIE1 (PHOTOPERIOD-INDEPENDENT EARLY FLOWERING 1); ATP binding / DNA binding / helicase
comp29546_c0_seq1	ath:AT2G48010	RKF3; RKF3 (RECEPTOR-LIKE KINASE IN IN FLOWERS 3); kinase/ receptor signaling protein serine/threonine kinase
comp28529_c0_seq1	vvi:100233014	TM6; flowering-related B-class MADS-box protein
comp10498_c0_seq1	vvi:100255122	FCA; flowering time control
comp5131_c0_seq1	ath:AT5G17690	TFL2; TFL2 (TERMINAL FLOWER 2); DNA binding / methylated histone residue binding
comp41368_c0_seq1	vvi:100267653	FLC; flowering locus C
comp40825_c0_seq1	vvi:100252876	similar to embryonic flower 2
comp2499_c0_seq1	ath:AT2G48010	RKF3; RKF3 (RECEPTOR-LIKE KINASE IN IN FLOWERS 3); kinase/ receptor signaling protein serine/threonine kinase
